# Supplementary material for: Crystal structure of (4-chloro­phen­yl)(4-methyl­piperidin-1-yl)methanone
Source: Acta Crystallogr E Crystallogr Commun. 2020 Mar 13;76(Pt 4):534–8. doi: 10.1107/S2056989020001930 (PMC7133048; doi:10.1107/S2056989020001930)
Supplement: Supplementary file 1 [file e-76-00534-sup1.cif]

##############################################################################
#                                                                            #
# This CIF contains the data in a paper accepted for publication in          #
# Acta Crystallographica Section E. It conforms to the requirements of       #
# Notes for Authors for Acta Crystallographica Section E, and has been       #
# peer reviewed under the auspices of the IUCr Commission on Journals.       #
#                                                                            #
# Full details of the Crystallographic Information File format               #
# are given in the paper "The Crystallographic Information File (CIF):       #
# a New Standard Archive File for Crystallography" by S. R. Hall, F. H.      #
# Allen and I. D. Brown [Acta Cryst. (1991), A47, 655-685].                  #
#                                                                            #
# The current version of the core CIF dictionary is obtainable from          #
# ftp://ftp.iucr.org/pub/cif_core.dic.                                       #
#                                                                            #
# Software is freely available for graphical display of the structure(s)     #
# in this CIF. For information consult the CIF software page                 #
# http://www.iucr.org/resources/cif/software.                                #
#                                                                            #
# This file may be used for bona fide research purposes within the           #
# scientific community so long as proper attribution is given to the journal # 
# article from which it was obtained.                                        #
#                                                                            #
##############################################################################
data_I
_audit_creation_method     'SHELXL-2014/7'
_journal_date_recd_electronic     2020-01-27
_journal_date_accepted     2020-02-10
_journal_name_full     'Acta Crystallographica, Section E'
_journal_year     2020
_journal_volume     76
_journal_issue      4
_journal_page_first     534
_journal_page_last     538
_journal_paper_category     GO
_journal_paper_doi     10.1107/S2056989020001930
_journal_coeditor_code     JJ2221
_publ_contact_author_name     'Anbalagan G'
_publ_contact_author_address
;
Department of Nuclear Physics
University of Madras
Chennai
Tamilnadu
600025
India
;
_publ_contact_author_email     'anbu24663@yahoo.co.in'
_publ_contact_author_fax     ?
_publ_contact_author_phone     '+91 9487140051'
_publ_section_title
;
Crystal structure of (4-chlorophenyl)(4-methylpiperidin-1-yl)methanone
;
_publ_section_title_footnote     .
loop_
    _publ_author_name
    _publ_author_footnote
    _publ_author_address
    'Srividya, J.' .
;
PG and Research Department of Physics
Queen Mary's College
Affiliated to University of Madras
Chennai-4
Tamilnadu
India
;
    'Reuben Jonathan, D.' .
;
Department of Chemistry
Madras Christian College,
Affiliated to University of Madras
Chennai-59
Tamilnadu
India
;
    'Revathi, B. K.' .
;
Department of Physics
Madras Christian College
Affiliated to University of Madras
Chennai-59
Tamilnadu
India
;
    'Divya Bharathi, M.' .
;
PG and Research Department of Physics
Presidency College
Affiliated to University of Madras
Chennai-5
Tamilnadu
India
;
    'Anbalagan, G.' .
;
Department of Nuclear Physics
University of Madras
Chennai-25
Tamilnadu
India
;
_publ_section_synopsis
;
The title compound forms triclinic crystals in which the methylpiperidine ring
is in its stable chair conformation. The dihedral angle between the mean
planes of the benzene ring and that of the twisted piperidine ring is
39.89(7)\%. In the crystal, weak C---H...O interactions link the molecules
into infinite chains along the <i>a-</i>axis direction.
;
_chemical_name_systematic
;
(4-Chlorophenyl)(4-methylpiperidin-1-yl)methanone
;
_chemical_name_common     ?
_chemical_formula_moiety     'C13 H16 Cl N O'
_chemical_formula_sum     'C13 H16 Cl N O'
_chemical_formula_iupac     'C13 H16 Cl N O'
_chemical_formula_weight     237.72
_chemical_melting_point     ?
_space_group_crystal_system     triclinic
_space_group_name_H-M_alt     'P -1'
_space_group_name_Hall     '-P 1'
loop_
    _space_group_symop_operation_xyz
    'x, y, z'
    '-x, -y, -z'
_cell_length_a     6.6286(4)
_cell_length_b     8.1569(5)
_cell_length_c     12.0061(8)
_cell_angle_alpha     96.803(3)
_cell_angle_beta     101.506(3)
_cell_angle_gamma     98.511(3)
_cell_volume     621.73(7)
_cell_formula_units_Z     2
_cell_measurement_reflns_used     6685
_cell_measurement_theta_min     2.87
_cell_measurement_theta_max     25.07
_cell_measurement_temperature     296(2)
_exptl_crystal_description     'Block'
_exptl_crystal_colour     'Colourless'
_exptl_crystal_size_max     0.250
_exptl_crystal_size_mid     0.200
_exptl_crystal_size_min     0.150
_exptl_crystal_density_diffrn     1.270
_exptl_crystal_density_meas     ?
_exptl_crystal_density_method     ?
_exptl_crystal_F_000     252
_exptl_absorpt_coefficient_mu     0.286
_exptl_absorpt_correction_type     multi-scan
_exptl_absorpt_process_details
;
(<i>SADABS</i>; Bruker, 2012)
;
_exptl_absorpt_correction_T_min     0.8401
_exptl_absorpt_correction_T_max     0.8415
_diffrn_ambient_temperature     293(2)
_diffrn_source     'fine-focus sealed tube'
_diffrn_radiation_type     MoK\a
_diffrn_radiation_wavelength     0.71073
_diffrn_measurement_device_type
;
Bruker Kappa APEX3 CMOS
;
_diffrn_measurement_method     '\w and \f scan'
_diffrn_detector_area_resol_mean     ?
_diffrn_reflns_number     11137
_diffrn_reflns_av_R_equivalents     0.0605
_diffrn_reflns_av_unetI/netI     0.0394
_diffrn_reflns_theta_min     3.280
_diffrn_reflns_theta_max     25.059
_diffrn_reflns_theta_full     25.059
_diffrn_measured_fraction_theta_max     0.989
_diffrn_measured_fraction_theta_full     0.989
_diffrn_reflns_limit_h_min     -7
_diffrn_reflns_limit_h_max     7
_diffrn_reflns_limit_k_min     -9
_diffrn_reflns_limit_k_max     9
_diffrn_reflns_limit_l_min     -14
_diffrn_reflns_limit_l_max     14
_refine_special_details
;
 Refinement of F^2^ against ALL reflections.  The weighted R-factor wR and
 goodness of fit S are based on F^2^, conventional R-factors R are based
 on F, with F set to zero for negative F^2^. The threshold expression of
 F^2^ > 2sigma(F^2^) is used only for calculating R-factors(gt) etc. and is
 not relevant to the choice of reflections for refinement.  R-factors based
 on F^2^ are statistically about twice as large as those based on F, and R-
 factors based on ALL data will be even larger.
;
_reflns_number_total     2178
_reflns_number_gt     1687
_reflns_threshold_expression     'I > 2\s(I)'
_refine_ls_structure_factor_coef     Fsqd
_refine_ls_matrix_type     full
_refine_ls_R_factor_all     0.0655
_refine_ls_R_factor_gt     0.0487
_refine_ls_wR_factor_gt     0.1284
_refine_ls_wR_factor_ref     0.1435
_refine_ls_goodness_of_fit_ref     1.051
_refine_ls_restrained_S_all     1.051
_refine_ls_number_reflns     2178
_refine_ls_number_parameters     147
_refine_ls_number_restraints     0
_refine_ls_hydrogen_treatment     constr
_refine_ls_weighting_scheme     calc
_refine_ls_weighting_details
              'w=1/[\s^2^(Fo^2^)+(0.0575P)^2^+0.3053P] where P=(Fo^2^+2Fc^2^)/3'
_atom_sites_solution_hydrogens     geom
_atom_sites_solution_primary     direct
_atom_sites_solution_secondary     difmap
_refine_ls_shift/su_max     0.000
_refine_ls_shift/su_mean     0.000
_refine_diff_density_max     0.176
_refine_diff_density_min     -0.248
_refine_ls_extinction_method
;
SHELXL2014 (Sheldrick, 2008)
;
_refine_ls_extinction_coef     0.108(19)
_refine_ls_extinction_expression
                                  'Fc^*^=kFc[1+0.001xFc^2^\l^3^/sin(2\q)]^-1/4^'
loop_
    _atom_type_symbol
    _atom_type_description
    _atom_type_scat_dispersion_real
    _atom_type_scat_dispersion_imag
    _atom_type_scat_source
    'C' 'C' 0.0033 0.0016
                         'International Tables Vol C Tables 4.2.6.8 and 6.1.1.4'
    'H' 'H' 0.0000 0.0000
                         'International Tables Vol C Tables 4.2.6.8 and 6.1.1.4'
    'Cl' 'Cl' 0.1484 0.1585
                         'International Tables Vol C Tables 4.2.6.8 and 6.1.1.4'
    'N' 'N' 0.0061 0.0033
                         'International Tables Vol C Tables 4.2.6.8 and 6.1.1.4'
    'O' 'O' 0.0106 0.0060
                         'International Tables Vol C Tables 4.2.6.8 and 6.1.1.4'
_computing_data_collection
;
APEX3 (Bruker, 2012)
;
_computing_cell_refinement
;
APEX3/SAINT (Bruker, 2012)
;
_computing_data_reduction
;
SAINT/XPREP (Bruker, 2012)
;
_computing_structure_solution
;
SHELXS97 (Sheldrick, 2008)
;
_computing_structure_refinement
;
SHELXL2014 (Sheldrick, 2015\\bbr06)
;
_computing_molecular_graphics
;
ORTEP-3 for Windows (Farrugia, 2012), Mercury (Macrae <i>et al.</i>,
2020)
;
_computing_publication_material
;
publCIF (Westrip, 2010)
;
loop_
    _atom_site_type_symbol
    _atom_site_label
    _atom_site_fract_x
    _atom_site_fract_y
    _atom_site_fract_z
    _atom_site_U_iso_or_equiv
    _atom_site_adp_type
    _atom_site_calc_flag
    _atom_site_occupancy
    _atom_site_disorder_assembly
    _atom_site_disorder_group
    Cl Cl1 0.24442(13) 0.18102(11) -0.44227(6) 0.0859(4) Uani d 1 . .
    O O1 1.1366(2) 0.3558(2) -0.04876(15) 0.0658(5) Uani d 1 . .
    N N1 0.9452(3) 0.2267(2) 0.06264(17) 0.0550(5) Uani d 1 . .
    C C1 0.7665(4) 0.1096(3) 0.0775(2) 0.0568(6) Uani d 1 . .
    H H1A 0.8106 0.0055 0.0947 0.068 Uiso calc 1 . .
    H H1B 0.6601 0.0848 0.0065 0.068 Uiso calc 1 . .
    C C2 0.6753(4) 0.1832(3) 0.1740(2) 0.0592(6) Uani d 1 . .
    H H2A 0.5635 0.1005 0.1858 0.071 Uiso calc 1 . .
    H H2B 0.6158 0.2795 0.1523 0.071 Uiso calc 1 . .
    C C3 0.8399(4) 0.2370(3) 0.2863(2) 0.0627(7) Uani d 1 . .
    H H3 0.8885 0.1362 0.3104 0.075 Uiso calc 1 . .
    C C4 1.0257(4) 0.3522(4) 0.2649(2) 0.0699(8) Uani d 1 . .
    H H4A 0.9837 0.4571 0.2478 0.084 Uiso calc 1 . .
    H H4B 1.1357 0.3770 0.3343 0.084 Uiso calc 1 . .
    C C5 1.1111(4) 0.2761(4) 0.1664(2) 0.0672(7) Uani d 1 . .
    H H5A 1.2220 0.3572 0.1521 0.081 Uiso calc 1 . .
    H H5B 1.1696 0.1787 0.1869 0.081 Uiso calc 1 . .
    C C6 0.9693(3) 0.2802(3) -0.0362(2) 0.0511(6) Uani d 1 . .
    C C7 0.7827(3) 0.2502(3) -0.1352(2) 0.0488(5) Uani d 1 . .
    C C8 0.8006(4) 0.1799(3) -0.2430(2) 0.0557(6) Uani d 1 . .
    H H8 0.9259 0.1473 -0.2518 0.067 Uiso calc 1 . .
    C C9 0.6368(4) 0.1573(3) -0.3373(2) 0.0609(7) Uani d 1 . .
    H H9 0.6494 0.1071 -0.4087 0.073 Uiso calc 1 . .
    C C10 0.4536(4) 0.2104(3) -0.3242(2) 0.0566(6) Uani d 1 . .
    C C11 0.4326(4) 0.2848(3) -0.2191(2) 0.0551(6) Uani d 1 . .
    H H11 0.3092 0.3221 -0.2118 0.066 Uiso calc 1 . .
    C C12 0.5960(3) 0.3036(3) -0.1249(2) 0.0521(6) Uani d 1 . .
    H H12 0.5816 0.3525 -0.0535 0.062 Uiso calc 1 . .
    C C13 0.7481(6) 0.3170(4) 0.3813(3) 0.0895(10) Uani d 1 . .
    H H13A 0.6345 0.2386 0.3935 0.134 Uiso calc 1 . .
    H H13B 0.6978 0.4156 0.3593 0.134 Uiso calc 1 . .
    H H13C 0.8543 0.3475 0.4511 0.134 Uiso calc 1 . .
loop_
    _atom_site_aniso_label
    _atom_site_aniso_U_11
    _atom_site_aniso_U_22
    _atom_site_aniso_U_33
    _atom_site_aniso_U_12
    _atom_site_aniso_U_13
    _atom_site_aniso_U_23
    Cl1 0.0826(6) 0.1031(7) 0.0649(5) 0.0208(4) 0.0003(4) 0.0062(4)
    O1 0.0437(9) 0.0777(12) 0.0767(12) -0.0028(8) 0.0272(8) 0.0079(9)
    N1 0.0407(10) 0.0592(12) 0.0636(12) -0.0009(8) 0.0120(9) 0.0143(9)
    C1 0.0479(13) 0.0535(13) 0.0664(15) -0.0048(10) 0.0135(11) 0.0140(11)
    C2 0.0474(13) 0.0637(15) 0.0682(16) 0.0030(11) 0.0162(11) 0.0194(12)
    C3 0.0659(15) 0.0614(15) 0.0615(15) 0.0072(12) 0.0129(12) 0.0197(12)
    C4 0.0630(16) 0.0730(17) 0.0637(16) -0.0050(13) -0.0014(12) 0.0171(13)
    C5 0.0413(12) 0.0772(18) 0.0788(18) -0.0013(12) 0.0037(12) 0.0266(14)
    C6 0.0451(12) 0.0480(12) 0.0637(14) 0.0078(10) 0.0223(10) 0.0046(10)
    C7 0.0457(12) 0.0451(12) 0.0577(13) 0.0025(9) 0.0208(10) 0.0076(10)
    C8 0.0533(13) 0.0574(14) 0.0620(15) 0.0083(11) 0.0280(12) 0.0075(11)
    C9 0.0714(16) 0.0623(15) 0.0521(14) 0.0101(12) 0.0251(12) 0.0033(11)
    C10 0.0596(14) 0.0567(14) 0.0534(13) 0.0056(11) 0.0150(11) 0.0092(11)
    C11 0.0481(12) 0.0586(14) 0.0606(14) 0.0084(10) 0.0172(11) 0.0100(11)
    C12 0.0497(13) 0.0542(13) 0.0545(13) 0.0061(10) 0.0218(11) 0.0037(10)
    C13 0.104(2) 0.094(2) 0.074(2) 0.0115(19) 0.0294(18) 0.0131(17)
_geom_special_details
;
 All esds (except the esd in the dihedral angle between two l.s. planes)
 are estimated using the full covariance matrix.  The cell esds are taken
 into account individually in the estimation of esds in distances, angles
 and torsion angles; correlations between esds in cell parameters are only
 used when they are defined by crystal symmetry.  An approximate (isotropic)
 treatment of cell esds is used for estimating esds involving l.s. planes.
;
loop_
    _geom_bond_atom_site_label_1
    _geom_bond_atom_site_label_2
    _geom_bond_site_symmetry_2
    _geom_bond_distance
    _geom_bond_publ_flag
    Cl1 C10 . 1.740(3) ?
    O1 C6 . 1.233(3) ?
    N1 C6 . 1.343(3) ?
    N1 C5 . 1.459(3) ?
    N1 C1 . 1.462(3) ?
    C1 C2 . 1.513(3) ?
    C1 H1A . 0.9700 ?
    C1 H1B . 0.9700 ?
    C2 C3 . 1.527(3) ?
    C2 H2A . 0.9700 ?
    C2 H2B . 0.9700 ?
    C3 C4 . 1.519(4) ?
    C3 C13 . 1.522(4) ?
    C3 H3 . 0.9800 ?
    C4 C5 . 1.517(4) ?
    C4 H4A . 0.9700 ?
    C4 H4B . 0.9700 ?
    C5 H5A . 0.9700 ?
    C5 H5B . 0.9700 ?
    C6 C7 . 1.502(3) ?
    C7 C8 . 1.388(3) ?
    C7 C12 . 1.394(3) ?
    C8 C9 . 1.377(3) ?
    C8 H8 . 0.9300 ?
    C9 C10 . 1.379(4) ?
    C9 H9 . 0.9300 ?
    C10 C11 . 1.376(3) ?
    C11 C12 . 1.378(3) ?
    C11 H11 . 0.9300 ?
    C12 H12 . 0.9300 ?
    C13 H13A . 0.9600 ?
    C13 H13B . 0.9600 ?
    C13 H13C . 0.9600 ?
loop_
    _geom_angle_atom_site_label_1
    _geom_angle_atom_site_label_2
    _geom_angle_atom_site_label_3
    _geom_angle_site_symmetry_1
    _geom_angle_site_symmetry_3
    _geom_angle
    _geom_angle_publ_flag
    C6 N1 C5 . . 120.52(19) ?
    C6 N1 C1 . . 125.8(2) ?
    C5 N1 C1 . . 113.55(19) ?
    N1 C1 C2 . . 110.72(19) ?
    N1 C1 H1A . . 109.5 ?
    C2 C1 H1A . . 109.5 ?
    N1 C1 H1B . . 109.5 ?
    C2 C1 H1B . . 109.5 ?
    H1A C1 H1B . . 108.1 ?
    C1 C2 C3 . . 111.9(2) ?
    C1 C2 H2A . . 109.2 ?
    C3 C2 H2A . . 109.2 ?
    C1 C2 H2B . . 109.2 ?
    C3 C2 H2B . . 109.2 ?
    H2A C2 H2B . . 107.9 ?
    C4 C3 C13 . . 112.4(2) ?
    C4 C3 C2 . . 109.3(2) ?
    C13 C3 C2 . . 111.4(2) ?
    C4 C3 H3 . . 107.9 ?
    C13 C3 H3 . . 107.9 ?
    C2 C3 H3 . . 107.9 ?
    C5 C4 C3 . . 112.6(2) ?
    C5 C4 H4A . . 109.1 ?
    C3 C4 H4A . . 109.1 ?
    C5 C4 H4B . . 109.1 ?
    C3 C4 H4B . . 109.1 ?
    H4A C4 H4B . . 107.8 ?
    N1 C5 C4 . . 110.3(2) ?
    N1 C5 H5A . . 109.6 ?
    C4 C5 H5A . . 109.6 ?
    N1 C5 H5B . . 109.6 ?
    C4 C5 H5B . . 109.6 ?
    H5A C5 H5B . . 108.1 ?
    O1 C6 N1 . . 123.0(2) ?
    O1 C6 C7 . . 118.5(2) ?
    N1 C6 C7 . . 118.53(19) ?
    C8 C7 C12 . . 118.3(2) ?
    C8 C7 C6 . . 119.34(19) ?
    C12 C7 C6 . . 122.1(2) ?
    C9 C8 C7 . . 121.4(2) ?
    C9 C8 H8 . . 119.3 ?
    C7 C8 H8 . . 119.3 ?
    C8 C9 C10 . . 118.9(2) ?
    C8 C9 H9 . . 120.5 ?
    C10 C9 H9 . . 120.5 ?
    C11 C10 C9 . . 121.2(2) ?
    C11 C10 Cl1 . . 119.38(19) ?
    C9 C10 Cl1 . . 119.45(19) ?
    C10 C11 C12 . . 119.4(2) ?
    C10 C11 H11 . . 120.3 ?
    C12 C11 H11 . . 120.3 ?
    C11 C12 C7 . . 120.8(2) ?
    C11 C12 H12 . . 119.6 ?
    C7 C12 H12 . . 119.6 ?
    C3 C13 H13A . . 109.5 ?
    C3 C13 H13B . . 109.5 ?
    H13A C13 H13B . . 109.5 ?
    C3 C13 H13C . . 109.5 ?
    H13A C13 H13C . . 109.5 ?
    H13B C13 H13C . . 109.5 ?
loop_
    _geom_torsion_atom_site_label_1
    _geom_torsion_atom_site_label_2
    _geom_torsion_atom_site_label_3
    _geom_torsion_atom_site_label_4
    _geom_torsion_site_symmetry_1
    _geom_torsion_site_symmetry_2
    _geom_torsion_site_symmetry_3
    _geom_torsion_site_symmetry_4
    _geom_torsion
    _geom_torsion_publ_flag
    C6 N1 C1 C2 . . . . -126.7(2) ?
    C5 N1 C1 C2 . . . . 57.3(3) ?
    N1 C1 C2 C3 . . . . -55.0(3) ?
    C1 C2 C3 C4 . . . . 52.9(3) ?
    C1 C2 C3 C13 . . . . 177.7(2) ?
    C13 C3 C4 C5 . . . . -177.3(2) ?
    C2 C3 C4 C5 . . . . -53.1(3) ?
    C6 N1 C5 C4 . . . . 126.9(2) ?
    C1 N1 C5 C4 . . . . -56.8(3) ?
    C3 C4 C5 N1 . . . . 54.8(3) ?
    C5 N1 C6 O1 . . . . 8.4(4) ?
    C1 N1 C6 O1 . . . . -167.4(2) ?
    C5 N1 C6 C7 . . . . -170.0(2) ?
    C1 N1 C6 C7 . . . . 14.2(3) ?
    O1 C6 C7 C8 . . . . 50.7(3) ?
    N1 C6 C7 C8 . . . . -130.7(2) ?
    O1 C6 C7 C12 . . . . -123.7(2) ?
    N1 C6 C7 C12 . . . . 54.8(3) ?
    C12 C7 C8 C9 . . . . -2.3(3) ?
    C6 C7 C8 C9 . . . . -176.9(2) ?
    C7 C8 C9 C10 . . . . 1.8(4) ?
    C8 C9 C10 C11 . . . . 0.0(4) ?
    C8 C9 C10 Cl1 . . . . -179.41(19) ?
    C9 C10 C11 C12 . . . . -1.3(4) ?
    Cl1 C10 C11 C12 . . . . 178.09(18) ?
    C10 C11 C12 C7 . . . . 0.8(3) ?
    C8 C7 C12 C11 . . . . 0.9(3) ?
    C6 C7 C12 C11 . . . . 175.4(2) ?
loop_
    _geom_hbond_atom_site_label_D
    _geom_hbond_atom_site_label_H
    _geom_hbond_atom_site_label_A
    _geom_hbond_site_symmetry_A
    _geom_hbond_distance_DH
    _geom_hbond_distance_HA
    _geom_hbond_distance_DA
    _geom_hbond_angle_DHA
    C11 H11 O1 1_455 0.93 2.46 3.166(3) 132
    C2 H2A Cg2 2_655 0.97 2.95 3.843(3) 154
_shelx_space_group_comment
;
The symmetry employed for this shelxl refinement is uniquely defined
by the following loop, which should always be used as a source of
symmetry information in preference to the above space-group names.
They are only intended as comments.
;
_shelx_estimated_absorpt_T_min     0.932
_shelx_estimated_absorpt_T_max     0.958
_shelx_hkl_file
;
  -2   0   0 1985.40  150.08
  -2   0   0 2183.18  150.78
  -2   0   0 2046.20  150.48
   2   0   0 2262.37  150.78
   2   0   0 2185.28  150.18
  -3   0   0  138.09   11.30
  -3   0   0  141.69   11.20
   3   0   0  148.39   11.60
   3   0   0  131.59   10.60
   3   0   0  146.59   11.30
   3   0   0  158.58   11.60
  -4   0   0  141.69   11.50
  -4   0   0  139.69   11.30
   4   0   0  149.69   11.80
   4   0   0  120.59   11.30
   4   0   0  156.88   12.00
   4   0   0  135.49   10.40
  -5   0   0  202.58   15.20
  -5   0   0  182.48   15.10
   5   0   0  173.28   13.60
   5   0   0  186.98   15.40
   5   0   0  200.68   15.80
   5   0   0  180.28   15.70
  -6   0   0   74.29    8.10
  -6   0   0   70.49    6.30
   6   0   0   71.09    7.30
   6   0   0   62.69    8.20
   6   0   0   80.39    8.60
  -7   0   0   -1.30    3.90
  -7   0   0    1.60    3.40
   7   0   0   -2.80    4.50
   7   0   0   -0.90    5.20
   7   0   0    3.60    2.30
   7  -1   0  151.08   15.60
   7  -1   0  169.78   14.40
  -7   1   0  179.18   13.90
  -7   1   0  193.28   15.20
   6  -1   0  452.55   37.10
   6  -1   0  486.05   37.30
   6  -1   0  531.25   37.40
  -6   1   0  515.35   36.90
  -6   1   0  476.75   37.40
   5  -1   0   43.50    6.80
   5  -1   0   52.19    6.30
   5  -1   0   55.79    6.50
  -5   1   0   45.40    4.80
  -5   1   0   56.99    6.40
   4  -1   0    2.80    2.30
   4  -1   0   -2.80    2.40
   4  -1   0    0.20    2.70
  -4   1   0   -0.50    1.30
   3  -1   0    3.10    2.00
   3  -1   0    2.40    2.50
   3  -1   0   -0.90    2.10
  -3   1   0    1.90    0.90
   2  -1   0  627.64   41.20
   2  -1   0  582.54   41.20
   2  -1   0  572.14   41.50
  -2   1   0  525.55   41.10
  -2   1   0  559.44   40.80
  -2   1   0  589.94   41.50
   1  -1   0 3551.04  276.17
  -1   1   0 4298.47  276.37
  -1  -1   0  131.89   10.20
  -1  -1   0  124.69   10.00
  -1  -1   0  137.39   10.50
   1   1   0  130.39    9.90
   1   1   0  140.39   10.30
  -2  -1   0 2245.18  173.28
  -2  -1   0 2582.44  173.78
   2   1   0 2401.56  173.28
   2   1   0 2356.26  173.08
   2   1   0 2693.83  173.68
   3   1   0    4.90    2.80
  -4  -1   0  473.15   35.70
  -4  -1   0  478.05   35.10
   4   1   0  502.85   35.80
   4   1   0  451.65   35.40
   4   1   0  494.25   34.60
  -5  -1   0    6.50    3.40
   5   1   0    8.30    3.90
   5   1   0    6.40    4.10
   5   1   0    8.40    2.30
   5   1   0   20.90    5.30
  -6  -1   0  280.67   20.20
  -6  -1   0  266.97   20.10
   6   1   0  250.17   18.80
   6   1   0  244.28   21.00
   6   1   0  233.48   20.70
  -7  -1   0   -2.50    4.20
  -7  -1   0   -0.90    3.20
   7   1   0   -4.10    4.10
   7   1   0   -0.50    5.70
   7  -2   0   14.30    2.70
   7  -2   0   11.70    6.10
   7  -2   0   22.00    5.30
  -7   2   0   14.10    4.70
  -7   2   0   14.60    4.70
  -7   2   0   12.70    3.50
   6  -2   0   60.69    7.20
   6  -2   0   39.60    7.40
  -6   2   0   61.89    5.20
  -6   2   0   53.69    6.70
   5  -2   0   46.30    6.60
   5  -2   0   46.10    6.90
   5  -2   0   54.89    6.40
  -5   2   0   49.00    3.90
  -5   2   0   49.99    4.70
  -5   2   0   59.89    5.90
   4  -2   0  173.18   15.10
   4  -2   0  185.08   15.90
   4  -2   0  214.28   15.30
  -4   2   0  188.68   14.20
  -4   2   0  207.48   15.00
  -4   2   0  198.28   14.70
   3  -2   0  379.76   25.50
   3  -2   0  375.46   25.70
   3  -2   0  301.17   26.00
  -3   2   0  337.77   25.10
  -3   2   0  338.57   25.30
  -3   2   0  337.17   25.30
  -3   2   0  370.76   26.00
   2  -2   0  135.29   11.00
   2  -2   0  152.28   11.20
   2  -2   0  150.08   11.30
   2  -2   0  159.58   11.80
  -2   2   0  147.59   11.60
  -2   2   0  136.79   10.80
  -2   2   0  162.18   11.50
  -2   2   0  143.69   11.10
   1  -2   0 1955.70  129.69
   1  -2   0 1865.81  129.49
   1  -2   0 1681.43  129.19
  -1   2   0 2019.60  129.79
  -1   2   0 1738.43  129.29
  -1   2   0 1667.63  129.69
  -1   2   0 1896.01  129.49
  -1  -2   0  128.99   10.30
  -1  -2   0  136.29   10.70
  -1  -2   0  122.09   10.10
   1   2   0  132.89   10.40
   1   2   0  121.89   10.20
   1   2   0  143.79   10.20
  -2  -2   0  911.61   64.19
  -2  -2   0  835.52   63.39
  -2  -2   0  878.51   63.79
   2   2   0  842.42   63.29
   2   2   0  951.50   63.49
   2   2   0  909.51   63.79
  -3  -2   0  784.02   53.79
  -3  -2   0  707.63   52.99
   3   2   0  785.52   53.59
   3   2   0  696.53   52.69
   3   2   0  713.43   52.89
  -4  -2   0    1.50    1.90
  -4  -2   0   -0.90    2.70
   4   2   0   -3.00    2.00
   4   2   0    3.30    3.20
  -5  -2   0  381.46   27.20
  -5  -2   0  349.77   27.60
   5   2   0  340.67   27.40
   5   2   0  361.36   26.60
   5   2   0  355.86   27.90
  -6  -2   0   17.90    3.90
  -6  -2   0   27.80    4.70
   6   2   0   23.50    5.50
   6   2   0   21.90    3.50
   6   2   0   19.40    5.60
   6   2   0   15.70    4.90
  -7  -2   0   27.20    9.20
  -7  -2   0    8.40    3.30
  -7  -2   0   -4.50    5.30
   7   2   0   10.30    3.20
   7   2   0    3.10    2.50
   7   2   0    6.60    3.00
   7   2   0   13.60    6.00
   7  -3   0  202.78   18.20
   7  -3   0  238.68   18.70
   7  -3   0  194.68   19.20
  -7   3   0  244.48   18.00
  -7   3   0  234.28   17.50
  -7   3   0  216.78   16.90
   6  -3   0  128.99   11.60
   6  -3   0  120.39   12.10
   6  -3   0  118.19   11.30
  -6   3   0  135.09   10.60
  -6   3   0  140.29   10.10
  -6   3   0  109.49    9.10
  -6   3   0  136.89   11.10
   5  -3   0    3.40    4.20
   5  -3   0   11.50    5.00
   5  -3   0   10.80    3.50
  -5   3   0   19.10    2.30
  -5   3   0   15.20    1.70
  -5   3   0   16.00    2.30
  -5   3   0   19.30    4.00
   4  -3   0  145.59   12.30
   4  -3   0  148.39   13.30
  -4   3   0  155.08   12.30
  -4   3   0  143.69   11.30
  -4   3   0  155.38   12.00
  -4   3   0  155.38   11.50
   3  -3   0    3.60    2.60
   3  -3   0    2.60    2.00
   3  -3   0    4.80    2.30
  -3   3   0    2.80    2.10
  -3   3   0    3.10    1.30
   2  -3   0 5042.50  344.37
   2  -3   0 4797.82  343.67
   2  -3   0 5032.50  343.87
   2  -3   0 4670.33  344.37
   2  -3   0 5047.59  343.77
  -2   3   0 4986.30  344.37
  -2   3   0 4768.02  343.37
  -2   3   0 4691.73  343.67
   1  -3   0  701.83   52.59
   1  -3   0  756.02   52.79
  -1   3   0  741.13   52.49
  -1   3   0  773.02   52.99
  -1   3   0  693.83   52.99
   0  -3   0  385.36   28.50
   0  -3   0  352.46   29.20
   0  -3   0  387.56   29.20
   0   3   0  421.86   29.30
   0   3   0  397.96   29.20
   0   3   0  435.66   28.60
   0   3   0  388.66   28.60
  -1  -3   0   90.99    8.20
  -1  -3   0   82.29    7.70
  -1  -3   0   76.29    7.10
   1   3   0   89.89    7.40
   1   3   0   96.39    7.70
   1   3   0   81.79    7.50
  -2  -3   0  181.98   15.00
  -2  -3   0  205.28   15.10
  -2  -3   0  184.78   15.80
   2   3   0  186.08   15.00
   2   3   0  191.68   14.70
  -3  -3   0   45.90    4.90
  -3  -3   0   47.00    6.60
  -3  -3   0   45.40    5.70
   3   3   0   58.39    6.40
   3   3   0   45.10    5.20
   3   3   0   52.49    4.50
  -4  -3   0  370.56   31.80
  -4  -3   0  403.36   30.40
  -4  -3   0  380.56   31.70
   4   3   0  426.96   31.30
   4   3   0  408.06   30.10
   4   3   0  442.66   30.20
  -5  -3   0    3.60    5.60
  -5  -3   0    5.40    3.30
  -5  -3   0    5.70    2.90
   5   3   0    4.30    3.00
  -6  -3   0   54.29    9.70
  -6  -3   0   57.79    6.80
   6   3   0   59.89    6.20
   6   3   0   45.60    7.50
   6   3   0   59.79    8.30
   6   3   0   58.59    8.00
   7  -4   0   36.20    4.10
   7  -4   0   35.90    8.20
  -7   4   0   31.80    5.20
  -7   4   0   31.90    5.50
  -7   4   0   33.20    4.20
   6  -4   0   16.90    5.50
   6  -4   0    9.60    2.60
  -6   4   0   13.40    3.80
  -6   4   0   11.20    2.10
  -6   4   0   11.00    2.70
  -6   4   0   15.50    3.80
   5  -4   0  211.18   20.10
   5  -4   0  261.67   21.40
  -5   4   0  232.18   21.90
  -5   4   0  284.17   20.00
  -5   4   0  274.47   19.20
  -5   4   0  277.97   19.20
   4  -4   0   87.09    8.00
   4  -4   0   81.39    8.90
   4  -4   0   73.89    7.90
  -4   4   0   91.79    7.90
  -4   4   0   91.59    7.70
   3  -4   0  258.37   21.40
   3  -4   0  289.17   21.30
   3  -4   0  278.47   22.10
   3  -4   0  288.87   22.10
   3  -4   0  318.47   21.20
  -3   4   0  299.47   22.00
  -3   4   0  252.17   20.50
  -3   4   0  298.17   22.20
   2  -4   0  837.32   61.29
   2  -4   0  841.52   61.19
   2  -4   0  835.92   60.39
   2  -4   0  855.31   60.59
  -2   4   0  824.12   61.49
  -2   4   0  889.61   61.49
   1  -4   0   23.00    3.00
   1  -4   0   24.80    4.50
   1  -4   0   19.60    2.40
  -1   4   0   17.70    2.90
  -1   4   0   21.90    3.30
   0  -4   0   34.20    5.30
   0  -4   0   48.70    4.00
   0  -4   0   51.79    5.90
   0   4   0   46.90    4.80
   0   4   0   41.50    4.40
   0   4   0   40.20    4.50
  -1  -4   0   76.69    6.40
  -1  -4   0   74.89    7.60
  -1  -4   0   77.99    8.10
   1   4   0   72.19    6.60
   1   4   0   71.79    7.10
   1   4   0   60.49    6.60
  -2  -4   0   17.80    4.70
  -2  -4   0   10.10    3.40
   2   4   0   17.30    3.80
   2   4   0   17.50    2.50
  -3  -4   0  289.17   27.00
  -3  -4   0  327.07   26.00
  -3  -4   0  368.06   26.30
   3   4   0  337.57   26.10
   3   4   0  343.87   25.70
   3   4   0  362.46   25.70
  -4  -4   0   26.80    3.50
  -4  -4   0   36.10    5.60
  -4  -4   0   32.30    7.80
   4   4   0   28.50    5.20
   4   4   0   31.30    5.70
  -5  -4   0  126.29   10.80
  -5  -4   0  142.59   12.00
  -5  -4   0  119.99   14.10
   5   4   0  142.49   11.70
   5   4   0  127.29   10.30
  -6  -4   0    6.00    3.60
  -6  -4   0   -0.70    7.50
   6   4   0    3.20    5.50
   6   4   0   -1.20    3.30
   7  -5   0   16.30    3.20
   7  -5   0   12.50    3.30
  -7   5   0    7.30    4.30
  -7   5   0   12.70    3.10
  -7   5   0   18.90    3.10
  -7   5   0   16.90    4.70
   6  -5   0   -0.70    2.20
   6  -5   0   -3.00    5.00
  -6   5   0   -1.30    2.90
  -6   5   0   -2.30    2.00
  -6   5   0   -2.00    2.20
  -6   5   0    0.20    3.60
   5  -5   0   89.39    9.60
   5  -5   0   86.39    9.90
  -5   5   0  121.89    8.90
  -5   5   0  117.49    9.70
  -5   5   0  104.69    9.30
  -5   5   0  116.19    8.60
  -5   5   0   94.89    7.80
   4  -5   0   31.20    4.70
   4  -5   0   23.50    4.90
   4  -5   0   30.50    6.00
  -4   5   0   36.70    5.20
  -4   5   0   35.80    3.60
  -4   5   0   35.10    3.50
  -4   5   0   24.70    2.40
   3  -5   0    0.30    3.30
   3  -5   0   -0.10    1.40
   3  -5   0    1.50    3.00
   3  -5   0   -1.00    2.20
  -3   5   0    0.90    0.70
  -3   5   0    0.50    1.70
  -3   5   0    1.40    1.60
   2  -5   0 1472.05  103.89
   2  -5   0 1444.26  104.79
   2  -5   0 1501.45  104.19
   2  -5   0 1421.26  104.99
  -2   5   0 1281.77  103.49
  -2   5   0 1541.55  105.49
  -2   5   0 1589.24  105.29
   1  -5   0   76.39    5.90
   1  -5   0   56.59    6.90
  -1   5   0   64.49    6.40
  -1   5   0   69.99    6.40
  -1   5   0   61.59    6.00
   0  -5   0   68.79    5.40
   0  -5   0   55.79    7.20
   0   5   0   54.09    6.10
   0   5   0   67.89    6.30
   0   5   0   67.69    6.40
  -1  -5   0  160.68   14.90
  -1  -5   0  156.68   14.50
  -1  -5   0  185.78   13.70
   1   5   0  172.88   14.10
   1   5   0  186.98   14.10
   1   5   0  166.48   14.20
  -2  -5   0   90.89   11.80
  -2  -5   0  115.79   10.70
  -2  -5   0   95.59    9.00
   2   5   0  114.59    9.10
   2   5   0  101.09    9.80
  -3  -5   0   22.00    6.50
  -3  -5   0   34.10    3.70
  -3  -5   0   24.50    6.00
   3   5   0   33.80    5.80
   3   5   0   30.10    5.60
  -4  -5   0   15.50    4.40
  -4  -5   0    7.60    3.20
   4   5   0    7.70    3.70
   4   5   0   12.90    5.30
  -5  -5   0    4.90    5.90
  -5  -5   0    0.00    4.10
  -5  -5   0    2.70    4.50
   5   5   0    7.50    4.40
   5   5   0   -0.60    2.80
   5   5   0    7.80    3.90
   6  -6   0    0.00    5.30
  -6   6   0    3.60    2.70
  -6   6   0   -1.50    4.10
  -6   6   0    4.50    4.40
  -6   6   0   -3.30    1.70
  -6   6   0   -3.60    3.80
   5  -6   0   33.40    4.10
   5  -6   0   36.70    5.70
  -5   6   0   30.00    2.70
  -5   6   0   39.50    4.70
   4  -6   0   -2.90    3.40
   4  -6   0    1.50    2.70
   4  -6   0    5.90    3.30
   4  -6   0   -0.80    1.90
  -4   6   0    0.20    2.40
  -4   6   0   -0.50    2.60
  -4   6   0   -0.30    1.50
   3  -6   0   -1.10    3.50
   3  -6   0   -4.50    4.10
   3  -6   0   -0.60    2.50
   3  -6   0   -2.60    1.50
  -3   6   0    1.10    0.80
  -3   6   0   -3.50    2.10
  -3   6   0   -0.80    1.70
  -3   6   0    0.30    2.00
   2  -6   0  188.18   15.90
   2  -6   0  175.58   14.30
   2  -6   0  206.28   14.40
  -2   6   0  189.48   15.30
  -2   6   0  168.78   13.90
  -2   6   0  180.78   15.20
   1  -6   0   11.70    4.30
   1  -6   0   17.00    2.00
   1  -6   0   13.20    3.10
  -1   6   0   17.10    2.50
  -1   6   0   14.50    3.30
  -1   6   0   14.10    2.60
   0  -6   0  125.79   12.90
   0   6   0  130.39   11.40
   0   6   0  139.09   11.60
   0   6   0  142.29   11.70
  -1  -6   0  166.08   16.30
  -1  -6   0  164.28   16.60
  -1  -6   0  212.38   15.10
   1   6   0  183.08   16.80
   1   6   0  203.58   15.80
   1   6   0  203.38   15.60
  -2  -6   0   33.70    6.80
  -2  -6   0   18.30    4.80
  -2  -6   0   23.90    6.70
   2   6   0   26.90    5.30
   2   6   0   29.20    3.50
  -3  -6   0   37.50    8.90
  -3  -6   0   44.80    4.30
   3   6   0   41.00    6.80
   3   6   0   34.40    4.20
   3   6   0   40.60    6.60
  -4  -6   0   -1.70    8.70
  -4  -6   0    0.40    4.60
  -4  -6   0   -7.20    4.00
   4   6   0   -1.60    5.40
   4   6   0   -1.90    4.10
  -5  -6   0   13.50    4.90
   5   6   0    9.60    9.20
   6  -7   0    1.50    2.70
  -6   7   0    2.30    5.10
  -6   7   0   -0.80    4.20
  -6   7   0    0.20    3.50
   5  -7   0  117.79   11.10
   5  -7   0  104.09   10.50
  -5   7   0  135.69   10.40
  -5   7   0  119.99   10.00
   4  -7   0   13.50    3.80
   4  -7   0    9.40    4.80
  -4   7   0    7.60    3.30
  -4   7   0   10.70    3.30
   3  -7   0   12.50    3.40
   3  -7   0    6.90    4.50
   3  -7   0   10.90    2.60
  -3   7   0    9.20    2.30
  -3   7   0   14.90    3.10
   2  -7   0   62.09    8.00
   2  -7   0   62.69    6.60
  -2   7   0   65.59    6.00
  -2   7   0   71.29    6.20
  -2   7   0   68.09    6.20
   1  -7   0   -1.20    2.70
   1  -7   0    2.50    4.10
   1  -7   0    1.40    2.00
  -1   7   0    2.70    2.40
  -1   7   0    2.70    2.50
  -1   7   0    1.10    2.90
   0  -7   0   -5.80    4.30
   0  -7   0    3.90    2.10
   0   7   0    5.20    3.40
  -1  -7   0  123.79    9.40
  -1  -7   0  114.29   12.90
   1   7   0  124.09   10.10
   1   7   0  110.59    9.90
   1   7   0  113.29   13.00
  -2  -7   0   38.40    3.90
   2   7   0   46.10    6.90
   2   7   0   30.60    4.50
  -3  -7   0   33.70    8.80
   3   7   0   34.80    4.90
  -4  -7   0   -3.70    8.30
  -4  -7   0   -2.90    5.30
   4   7   0    0.60    6.50
   4   7   0    1.20    5.00
   5  -8   0    2.60    2.60
   5  -8   0    0.60    3.70
   5  -8   0    6.90    4.30
  -5   8   0   -1.00    5.10
  -5   8   0   -1.70    4.70
   4  -8   0    8.30    4.00
   4  -8   0    4.80    5.40
   4  -8   0    8.00    3.10
  -4   8   0    4.60    3.90
  -4   8   0    4.00    4.10
   3  -8   0   26.90    5.00
   3  -8   0   23.50    3.50
  -3   8   0   20.30    4.30
  -3   8   0   22.80    3.00
   2  -8   0   39.70    5.50
   2  -8   0   37.50    3.80
  -2   8   0   42.80    4.70
  -2   8   0   43.50    5.40
   1  -8   0   58.89    6.70
   1  -8   0   62.39    5.10
  -1   8   0   69.59    6.80
  -1   8   0   57.39    5.60
  -1   8   0   45.90    6.10
   0  -8   0    3.70    2.80
   0   8   0   10.80    3.90
  -1  -8   0   27.90    7.60
   1   8   0   16.60    4.70
   1   8   0    9.70    3.70
  -2  -8   0   -3.30    3.50
  -2  -8   0   -3.80    5.90
   2   8   0    1.50    5.10
   2   8   0    0.00    5.00
  -3  -8   0    0.50    4.80
   3   8   0    2.10    5.90
   3   8   0   -0.50    5.80
   3  -9   0   -1.30    3.60
   3  -9   0    0.70    3.60
  -3   9   0    1.60    4.60
  -3   9   0   -0.80    1.80
   2  -9   0    1.80    3.40
   2  -9   0   16.40    6.00
  -2   9   0    8.70    3.00
  -2   9   0    7.00    4.30
   1  -9   0    0.00    5.10
   1  -9   0    1.10    3.90
   1  -9   0   -0.40    3.60
  -1   9   0   -0.10    3.60
  -1   9   0   -4.00    4.30
   0  -9   0   -1.60    3.70
   0  -9   0    2.90    6.00
   0   9   0    0.00    4.40
   0   9   0   -4.80    4.60
  -1  -9   0   -1.40    4.40
  -1  -9   0    4.10    8.30
   1   9   0    1.00    5.10
   1   9   0    5.80    6.90
   1   9  -1   18.90    5.60
  -1  -9   1   -0.70    4.30
  -1  -9   1   17.90    7.90
   0   9  -1   29.10    6.10
   0  -9   1   20.60    6.80
  -1   9  -1   35.70    5.70
   1  -9   1   27.90    7.10
   1  -9   1   26.80    4.40
   1  -9   1   25.60    5.90
  -2   9  -1    0.20    4.20
  -2   9  -1   -0.40    3.20
   2  -9   1    0.60    4.90
   2  -9   1    2.50    4.20
   2  -9   1    3.20    3.60
  -3   9  -1   -0.40    4.60
  -3   9  -1   -2.20    2.70
   3  -9   1    5.20    3.60
   3  -9   1   -1.60    5.40
   3  -9   1   -2.00    3.90
   3   8  -1   42.40    7.70
   3   8  -1   30.90    6.60
  -3  -8   1   53.79    9.20
  -3  -8   1   30.50    9.80
   2   8  -1   23.50    6.30
  -2  -8   1   19.90    7.50
   1   8  -1    0.30    3.60
   1   8  -1    5.60    4.50
  -1  -8   1    8.40    5.90
  -1  -8   1    7.30    3.10
   0   8  -1    0.60    3.10
   0   8  -1    1.70    3.90
   0  -8   1    1.20    2.60
  -1   8  -1   15.70    3.90
  -1   8  -1    9.50    3.00
  -1   8  -1   14.60    4.20
   1  -8   1   12.40    4.80
   1  -8   1    1.90    3.60
  -2   8  -1   18.10    4.50
  -2   8  -1   23.90    4.20
  -2   8  -1   34.60    4.60
   2  -8   1   26.70    4.90
   2  -8   1   25.00    3.10
   2  -8   1   39.80    7.00
  -3   8  -1   -0.10    3.40
  -3   8  -1   -1.50    2.60
   3  -8   1    0.50    2.90
   3  -8   1    7.50    6.00
   3  -8   1    0.90    3.30
  -4   8  -1    8.20    4.30
  -4   8  -1    5.20    1.90
  -4   8  -1    4.10    1.40
   4  -8   1    5.40    4.10
   4  -8   1    5.20    3.30
  -5   8  -1   16.10    3.90
  -5   8  -1   15.70    5.20
  -5   8  -1    8.40    4.60
  -5   8  -1   11.20    2.10
   4   7  -1   11.50    6.30
   4   7  -1   14.50    5.30
  -4  -7   1   12.40    5.80
  -4  -7   1   11.80    8.10
  -4  -7   1    1.30    4.80
   3   7  -1   69.09   10.20
  -3  -7   1   80.79   10.60
  -3  -7   1   89.79   12.40
  -3  -7   1   83.09    7.40
   2   7  -1   -2.20    2.70
   2   7  -1    0.20    4.50
  -2  -7   1    1.10    4.80
  -2  -7   1    2.80    2.60
  -1  -7   1   11.60    2.60
  -1  -7   1    6.70    5.60
  -1  -7   1   12.90    5.50
   0   7  -1   27.50    3.40
   0   7  -1   32.40    5.60
   0   7  -1   34.10    3.90
   0  -7   1   28.20    2.90
   0  -7   1   25.90    5.90
  -1   7  -1   90.19    8.10
  -1   7  -1   89.69    8.20
  -1   7  -1   84.69    7.60
   1  -7   1   73.09    7.90
   1  -7   1   81.19    9.40
   1  -7   1   88.29    6.90
  -2   7  -1   41.70    4.80
  -2   7  -1   48.10    5.20
  -2   7  -1   38.80    4.10
   2  -7   1   39.00    3.70
   2  -7   1   30.00    5.40
   2  -7   1   43.40    6.80
  -3   7  -1   11.90    3.10
  -3   7  -1    7.90    2.70
  -3   7  -1    2.90    2.70
   3  -7   1    7.70    2.20
   3  -7   1    9.10    4.00
   3  -7   1   10.40    3.60
  -4   7  -1   16.70    2.00
  -4   7  -1   16.50    3.60
  -4   7  -1   20.00    3.10
  -4   7  -1   15.20    3.70
   4  -7   1   15.90    4.40
   4  -7   1   18.50    5.10
  -5   7  -1    1.40    3.10
  -5   7  -1    7.20    1.90
  -5   7  -1    8.60    3.60
  -5   7  -1    0.10    4.40
  -5   7  -1    2.90    3.30
   5  -7   1    4.30    2.50
   5  -7   1   10.30    4.30
  -6   7  -1    4.50    4.60
  -6   7  -1    9.90    3.70
  -6   7  -1    9.40    4.50
  -6   7  -1    3.10    2.10
  -6   7  -1    6.70    5.40
   6  -7   1    4.50    3.00
   5   6  -1    9.40    6.20
   5   6  -1    9.30    4.50
  -5  -6   1    1.50    5.00
  -5  -6   1    3.00    7.30
  -5  -6   1   10.80    5.70
   4   6  -1  105.99    9.90
   4   6  -1  107.39   11.30
  -4  -6   1   78.79   10.10
  -4  -6   1   88.69    7.80
   3   6  -1  113.89   11.80
  -3  -6   1  101.79   11.90
  -3  -6   1  119.89    9.50
   2   6  -1   80.99    8.80
   2   6  -1   86.69    7.50
  -2  -6   1   92.99   10.80
  -2  -6   1   68.29   10.70
   1   6  -1   59.69    7.60
   1   6  -1   75.49    6.50
   1   6  -1   69.79    6.30
  -1  -6   1   52.69   10.50
   0   6  -1  190.48   14.40
   0   6  -1  185.28   14.40
   0   6  -1  180.98   14.10
   0  -6   1  155.58   15.20
   0  -6   1  155.28   14.80
   0  -6   1  159.78   13.40
  -1   6  -1   72.09    6.70
  -1   6  -1   67.19    6.30
  -1   6  -1   69.89    6.90
   1  -6   1   67.39    6.70
   1  -6   1   77.89    6.10
   1  -6   1   58.69    7.90
  -2   6  -1  316.97   25.10
  -2   6  -1  312.57   24.10
  -2   6  -1  344.57   25.50
   2  -6   1  299.67   24.40
   2  -6   1  353.86   24.50
   2  -6   1  327.87   25.40
  -3   6  -1    1.00    2.10
  -3   6  -1   -3.10    2.50
   3  -6   1    0.30    1.70
   3  -6   1   -1.30    3.40
   3  -6   1    2.10    2.90
  -4   6  -1  161.48   13.10
  -4   6  -1  210.68   15.40
  -4   6  -1  192.28   14.60
   4  -6   1  145.79   14.70
   4  -6   1  175.98   14.70
   4  -6   1  195.68   13.90
  -5   6  -1   -1.70    3.90
  -5   6  -1    4.80    2.30
  -5   6  -1    3.80    1.60
  -5   6  -1    7.50    3.20
  -5   6  -1    8.30    3.00
   5  -6   1    5.70    4.00
   5  -6   1   -0.60    2.20
  -6   6  -1   27.20    3.90
  -6   6  -1   21.00    5.10
  -6   6  -1   24.90    3.40
  -6   6  -1   30.40    5.30
  -6   6  -1   19.70    5.00
   6  -6   1   37.30    7.80
   6  -6   1   20.40    3.40
   5   5  -1   36.10    6.70
   5   5  -1   50.09    6.20
  -5  -5   1   23.30    7.60
  -5  -5   1   41.30    6.80
   4   5  -1  255.77   20.10
   4   5  -1  248.78   20.70
   4   5  -1  250.87   21.20
  -4  -5   1  292.47   20.50
  -4  -5   1  238.48   21.10
   3   5  -1    0.20    3.80
   3   5  -1    3.00    2.00
  -3  -5   1    3.50    4.20
  -3  -5   1    3.90    4.70
  -3  -5   1   -2.60    2.20
   2   5  -1   80.89    8.40
   2   5  -1   94.69    7.70
  -2  -5   1   80.39    8.90
  -2  -5   1   79.29    9.40
  -2  -5   1   73.99    7.30
   1   5  -1   79.79    7.00
   1   5  -1   73.59    7.60
   1   5  -1   80.79    7.20
  -1  -5   1   76.29    8.60
  -1  -5   1   60.89    8.00
  -1  -5   1   73.29    6.50
   0   5  -1  269.87   19.90
   0   5  -1  251.17   20.40
   0   5  -1  262.57   20.30
   0  -5   1  253.37   20.60
   0  -5   1  280.47   19.90
   0  -5   1  243.98   20.80
  -1   5  -1  100.69    8.60
  -1   5  -1   92.49    8.20
  -1   5  -1  101.49    8.80
   1  -5   1   90.89    7.80
   1  -5   1   95.59    8.10
   1  -5   1   90.59    9.00
  -2   5  -1   53.99    5.50
  -2   5  -1   66.99    5.90
  -2   5  -1   49.99    5.70
   2  -5   1   69.49    6.90
   2  -5   1   60.59    5.80
   2  -5   1   53.99    5.10
  -3   5  -1   67.29    5.80
  -3   5  -1   62.19    5.00
  -3   5  -1   57.89    6.20
  -3   5  -1   55.99    5.70
   3  -5   1   51.99    7.00
   3  -5   1   64.69    5.30
   3  -5   1   59.59    6.30
   3  -5   1   65.89    7.10
  -4   5  -1  222.28   17.60
  -4   5  -1  241.98   17.70
  -4   5  -1  217.18   16.40
  -4   5  -1  249.28   18.10
   4  -5   1  184.88   19.20
   4  -5   1  232.88   17.70
   4  -5   1  201.28   17.60
  -5   5  -1   28.70    3.10
  -5   5  -1   29.70    2.90
  -5   5  -1   36.40    5.20
  -5   5  -1   22.70    4.00
  -5   5  -1   36.50    3.80
   5  -5   1   20.50    3.80
   5  -5   1   29.30    5.30
   5  -5   1   31.50    5.70
  -6   5  -1    3.40    3.10
  -6   5  -1    2.10    2.40
  -6   5  -1    6.30    2.10
  -6   5  -1    5.50    4.00
  -6   5  -1   -0.30    3.30
   6  -5   1   -0.70    2.30
   6  -5   1    7.00    5.50
  -7   5  -1   11.60    4.20
  -7   5  -1   10.60    3.50
  -7   5  -1   16.80    5.40
  -7   5  -1    7.30    4.20
   7  -5   1   11.60    3.10
   6   4  -1    6.90    5.60
   6   4  -1    2.80    3.10
   6   4  -1    7.20    6.10
  -6  -4   1   -0.50    6.50
  -6  -4   1   -8.80    4.60
  -6  -4   1    3.00    4.10
   5   4  -1   -1.20    2.90
   5   4  -1    5.40    2.30
  -5  -4   1    2.80    3.90
  -5  -4   1   -6.30    3.30
   4   4  -1  146.69   13.50
   4   4  -1  138.59   12.20
   4   4  -1  170.68   12.40
  -4  -4   1  143.19   13.10
  -4  -4   1  145.49   12.30
  -4  -4   1  128.29   16.30
  -3  -4   1   33.10    6.30
  -3  -4   1   23.70    3.30
  -3  -4   1   28.30    5.30
   2   4  -1   13.10    3.70
   2   4  -1   17.90    2.50
  -2  -4   1   13.40    3.90
  -2  -4   1   15.10    2.20
  -2  -4   1   11.40    4.20
   1   4  -1   54.79    6.00
   1   4  -1   54.09    5.70
   1   4  -1   56.99    5.80
  -1  -4   1   51.29    6.60
  -1  -4   1   58.79    6.80
  -1  -4   1   54.99    5.10
   0   4  -1  553.74   43.50
   0   4  -1  607.84   44.30
   0   4  -1  674.43   44.20
   0  -4   1  591.84   43.60
   0  -4   1  546.85   44.40
   0  -4   1  643.54   44.30
  -1   4  -1 2246.48  142.49
  -1   4  -1 1979.40  142.59
   1  -4   1 1851.11  142.59
   1  -4   1 1990.40  142.19
   1  -4   1 2081.59  141.69
   1  -4   1 1861.21  141.69
  -2   4  -1    2.20    2.50
  -2   4  -1    2.30    1.30
   2  -4   1    3.10    2.10
   2  -4   1    1.30    1.10
   2  -4   1    2.30    2.60
   2  -4   1    1.80    2.70
  -3   4  -1   -0.30    0.90
  -3   4  -1   -0.90    2.40
  -3   4  -1    1.60    1.50
  -3   4  -1    0.20    1.20
   3  -4   1   -2.20    2.10
   3  -4   1   -2.40    1.20
   3  -4   1   -3.10    2.40
   3  -4   1   -1.00    2.60
  -4   4  -1  225.98   16.60
  -4   4  -1  220.78   17.10
  -4   4  -1  232.88   17.30
  -4   4  -1  229.48   17.20
  -4   4  -1  215.98   16.30
   4  -4   1  203.68   17.20
   4  -4   1  197.88   18.10
   4  -4   1  218.38   17.30
  -5   4  -1  167.88   13.30
  -5   4  -1  181.68   14.30
  -5   4  -1  184.08   13.20
  -5   4  -1  170.48   13.90
  -5   4  -1  192.08   14.30
   5  -4   1  146.09   14.30
   5  -4   1  167.08   15.10
  -6   4  -1   50.49    4.40
  -6   4  -1   58.09    5.10
  -6   4  -1   41.90    4.10
  -6   4  -1   58.19    7.70
  -6   4  -1   51.39    5.00
   6  -4   1   38.80    6.70
   6  -4   1   41.10    4.90
  -7   4  -1   14.40    2.40
  -7   4  -1   23.70    5.10
   7  -4   1   13.20    3.10
   7  -4   1   18.70    7.00
   6   3  -1  128.19   10.70
   6   3  -1  121.59   12.60
   6   3  -1  124.39   12.40
  -6  -3   1  125.89   10.70
  -6  -3   1  137.19   14.60
  -6  -3   1  137.99   12.20
   5   3  -1  155.88   13.40
   5   3  -1  168.18   13.30
  -5  -3   1  170.88   13.80
  -5  -3   1  181.88   14.70
   4   3  -1  203.28   15.40
   4   3  -1  216.08   16.80
   4   3  -1  188.28   15.00
  -4  -3   1  193.58   18.40
  -4  -3   1  191.78   16.10
  -4  -3   1  164.48   15.90
   3   3  -1  269.97   19.90
   3   3  -1  270.77   20.30
  -3  -3   1  262.77   20.20
  -3  -3   1  250.37   20.10
  -3  -3   1  237.08   20.70
   2   3  -1  162.08   11.70
   2   3  -1  128.89   11.70
  -2  -3   1  144.19   12.80
  -2  -3   1  142.59   11.70
  -2  -3   1  133.29   11.90
   1   3  -1 1017.10   75.49
   1   3  -1 1075.79   75.89
   1   3  -1 1124.39   75.99
  -1  -3   1 1050.39   75.99
  -1  -3   1  997.40   75.49
  -1  -3   1 1085.89   76.09
   0   3  -1 3924.91  279.17
   0   3  -1 4023.30  279.87
   0   3  -1 4209.48  279.57
   0  -3   1 3868.41  279.47
   0  -3   1 4017.00  279.37
   0  -3   1 3719.73  279.77
  -1   3  -1  170.88   13.00
  -1   3  -1  144.39   12.80
  -1   3  -1  189.88   13.10
  -1   3  -1  162.18   13.20
   1  -3   1  171.18   13.20
   1  -3   1  161.58   12.70
   1  -3   1  190.88   12.90
   1  -3   1  159.98   13.40
  -2   3  -1    6.20    1.20
  -2   3  -1   10.40    2.30
   2  -3   1    5.20    1.20
   2  -3   1    1.30    2.20
   2  -3   1    1.40    2.40
   2  -3   1    1.90    2.20
   2  -3   1    4.00    2.10
  -3   3  -1   26.80    2.80
  -3   3  -1   28.80    2.60
  -3   3  -1   31.00    2.60
  -3   3  -1   23.70    3.60
  -3   3  -1   27.10    2.90
   3  -3   1   25.20    3.60
   3  -3   1   29.80    4.20
   3  -3   1   29.40    3.70
  -4   3  -1  176.08   13.50
  -4   3  -1  169.08   12.90
  -4   3  -1  173.98   13.00
  -4   3  -1  177.98   13.70
  -4   3  -1  172.28   13.60
   4  -3   1  161.28   13.80
   4  -3   1  179.78   13.90
   4  -3   1  152.98   14.40
  -5   3  -1  188.18   15.40
  -5   3  -1  185.48   14.70
  -5   3  -1  193.98   14.20
  -5   3  -1  202.18   15.40
   5  -3   1  174.38   16.60
  -6   3  -1    6.90    1.50
  -6   3  -1   16.60    4.30
  -6   3  -1    7.40    2.70
   6  -3   1   10.90    2.80
   6  -3   1    5.90    4.70
  -7   3  -1   24.10    4.20
  -7   3  -1   17.30    4.00
  -7   3  -1   25.10    5.00
  -7   3  -1   34.30    5.50
   7  -3   1   30.30    3.40
   7  -3   1   27.50    7.00
   7   2  -1   12.70    5.70
   7   2  -1   10.60    8.30
   7   2  -1    7.60    2.50
  -7  -2   1    9.70    4.10
  -7  -2   1    1.70    4.70
   6   2  -1  113.89    9.90
   6   2  -1  119.89    9.20
   6   2  -1  114.99   11.40
  -6  -2   1  102.09    9.60
  -6  -2   1  127.69   11.40
   5   2  -1   17.50    3.80
   5   2  -1   37.30    5.70
  -5  -2   1   27.10    3.10
   4   2  -1   17.80    4.40
   4   2  -1   14.10    2.90
   4   2  -1   16.60    2.30
  -4  -2   1   16.60    2.60
  -4  -2   1   16.90    4.40
   3   2  -1 1121.09   75.69
   3   2  -1 1128.99   75.29
   3   2  -1  974.30   74.59
  -3  -2   1 1018.90   75.19
  -3  -2   1 1004.50   75.49
   2   2  -1  544.15   38.80
   2   2  -1  540.65   38.70
  -2  -2   1  525.55   38.70
  -2  -2   1  516.95   38.70
   1   2  -1  532.15   40.70
   1   2  -1  596.34   40.90
  -1  -2   1  595.44   40.80
  -1  -2   1  584.84   41.10
  -1  -2   1  523.35   40.90
   0   2  -1 1919.41  140.29
   0   2  -1 1996.80  139.79
   0   2  -1 2047.20  139.99
   0  -2   1 2015.30  139.99
   0  -2   1 1926.91  139.89
   0  -2   1 1979.50  140.29
  -2   2  -1 2095.59  147.59
  -2   2  -1 2071.29  147.49
  -2   2  -1 2174.78  147.29
  -2   2  -1 1932.51  147.29
  -2   2  -1 1983.50  147.29
  -2   2  -1 2337.47  147.99
   2  -2   1 1975.20  147.59
   2  -2   1 2115.59  147.29
   2  -2   1 2076.99  147.39
  -3   2  -1  106.99    8.60
  -3   2  -1  101.39    8.20
  -3   2  -1  105.59    8.50
  -3   2  -1  107.19    8.00
   3  -2   1  107.39    8.80
   3  -2   1  106.79    8.70
   3  -2   1   98.39    9.00
   3  -2   1   98.79    8.60
  -4   2  -1   35.60    3.70
  -4   2  -1   39.00    3.20
  -4   2  -1   42.40    4.70
   4  -2   1   35.70    5.70
   4  -2   1   35.60    4.70
   4  -2   1   44.70    4.90
  -5   2  -1  306.97   23.00
  -5   2  -1  291.37   21.90
  -5   2  -1  327.27   23.20
   5  -2   1  266.87   23.90
   5  -2   1  332.97   23.70
   5  -2   1  286.37   23.40
  -6   2  -1   41.50    6.10
  -6   2  -1   51.79    5.40
  -6   2  -1   41.10    3.30
  -6   2  -1   53.49    6.60
   6  -2   1   52.49    6.80
   6  -2   1   33.80    4.80
   6  -2   1   48.00    6.60
  -7   2  -1   12.30    4.70
  -7   2  -1    8.80    3.70
  -7   2  -1    8.40    3.70
   7  -2   1    3.60    6.10
   7  -2   1    0.60    5.00
   7   1  -1   -0.40    4.60
   7   1  -1   -1.70    5.40
   7   1  -1   -1.70    2.40
  -7  -1   1   -7.60    4.00
   6   1  -1  382.26   32.00
   6   1  -1  390.46   31.80
   6   1  -1  423.16   32.30
  -6  -1   1  422.06   31.90
  -6  -1   1  482.45   32.30
   5   1  -1   43.80    4.20
   5   1  -1   47.40    8.00
   5   1  -1   47.10    5.90
  -5  -1   1   45.40    4.50
  -5  -1   1   55.29    6.50
   4   1  -1    7.40    1.90
   4   1  -1    4.30    3.00
   4   1  -1    9.80    3.00
  -4  -1   1    9.10    3.00
  -4  -1   1    4.40    1.80
   3   1  -1   11.20    1.90
   3   1  -1   11.80    3.00
   2   1  -1  251.47   18.70
   2   1  -1  256.77   18.80
  -2  -1   1  248.68   18.80
  -2  -1   1  248.88   18.70
  -1   1  -1  824.62   53.99
  -1   1  -1  656.03   53.79
  -1   1  -1  847.02   54.09
  -1   1  -1  688.23   53.89
  -1   1  -1  694.73   53.99
  -1   1  -1  684.53   53.89
   1  -1   1  805.22   53.99
   1  -1   1  814.32   54.19
   1  -1   1  832.62   53.89
  -2   1  -1  329.67   24.00
  -2   1  -1  298.37   23.80
  -2   1  -1  306.07   23.60
   2  -1   1  318.47   24.00
   2  -1   1  344.07   23.70
   2  -1   1  343.27   24.00
   2  -1   1  339.97   24.00
   2  -1   1  345.27   23.80
  -3   1  -1 1143.19   84.69
  -3   1  -1 1115.19   85.19
   3  -1   1 1245.18   85.59
   3  -1   1 1271.17   85.49
   3  -1   1 1283.87   85.29
   3  -1   1 1127.49   84.79
  -4   1  -1   28.10    3.10
  -4   1  -1   25.10    2.20
   4  -1   1   24.50    4.40
   4  -1   1   19.80    2.90
   4  -1   1   28.60    4.00
   4  -1   1   24.20    4.00
  -5   1  -1 1144.19   83.59
  -5   1  -1 1162.38   82.89
  -5   1  -1 1194.98   84.29
   5  -1   1 1258.27   84.59
   5  -1   1 1105.89   84.09
   5  -1   1 1149.89   84.49
  -6   1  -1   24.80    4.70
  -6   1  -1   19.50    3.40
   6  -1   1   14.50    4.70
   6  -1   1   10.70    3.40
   6  -1   1   15.60    5.20
  -7   1  -1   -2.20    4.00
  -7   1  -1    1.20    3.10
   7  -1   1    3.00    2.20
   7  -1   1   11.60    6.20
   7  -1   1    0.50    5.90
   7   0  -1   -2.00    5.20
   7   0  -1    1.10    2.30
  -7   0   1   -5.20    3.90
  -7   0   1    2.50    4.20
   6   0  -1  197.38   16.40
   6   0  -1  172.88   15.80
   6   0  -1  174.88   16.40
  -6   0   1  206.18   15.30
  -6   0   1  208.38   16.40
   5   0  -1   20.70    5.30
   5   0  -1   26.30    4.90
   5   0  -1   25.80    5.20
  -5   0   1   29.80    5.20
  -5   0   1   30.70    3.60
   4   0  -1  286.17   20.40
   4   0  -1  249.68   19.90
  -4   0   1  264.37   20.20
  -4   0   1  259.07   20.30
   3   0  -1   48.30    4.90
   3   0  -1   50.39    5.10
  -3   0   1   49.20    4.60
  -3   0   1   51.09    5.20
   2   0  -1 4265.67  294.77
   2   0  -1 4533.55  294.57
  -2   0   1 3945.81  294.67
  -2   0   1 3985.10  294.77
   1   0  -1  303.37   21.60
   1   0   1 4151.28  292.17
  -2   0  -1  773.72   56.19
  -2   0  -1  783.72   56.59
  -2   0  -1  700.03   55.99
   2   0   1  858.21   56.49
   2   0   1  810.82   56.39
   2   0   1  742.03   56.19
   2   0   1  875.41   56.69
  -3   0  -1   54.19    5.70
  -3   0  -1   65.29    5.60
  -3   0  -1   63.99    5.00
   3   0   1   61.99    5.90
   3   0   1   60.89    5.90
   3   0   1   67.99    6.30
   3   0   1   60.79    5.40
  -4   0  -1  554.74   38.00
  -4   0  -1  512.45   38.70
  -4   0  -1  522.05   37.70
   4   0   1  523.85   38.60
   4   0   1  522.95   37.80
   4   0   1  573.24   39.00
   4   0   1  467.65   38.40
  -5   0  -1   60.19    5.30
  -5   0  -1   61.69    6.30
   5   0   1   47.00    6.70
   5   0   1   57.19    7.20
   5   0   1   52.79    7.00
   5   0   1   44.20    5.20
  -6   0  -1   38.30    4.00
  -6   0  -1   40.70    4.90
   6   0   1   30.50    6.20
   6   0   1   35.50    6.40
   6   0   1   52.19    6.60
   6   0   1   36.60    3.90
  -7   0  -1    8.50    2.70
  -7   0  -1    0.90    4.30
   7   0   1   13.10    6.30
   7   0   1    7.70    5.90
   7  -1  -1   26.90    6.10
   7  -1  -1   20.80    3.30
   7  -1  -1   22.40    6.10
  -7   1   1   24.50    4.40
  -7   1   1   37.80    6.70
   6  -1  -1  411.26   32.60
   6  -1  -1  447.16   34.10
   6  -1  -1  378.06   32.20
  -6   1   1  455.85   32.00
  -6   1   1  441.06   32.60
   5  -1  -1  389.46   29.70
   5  -1  -1  368.06   30.10
   5  -1  -1  429.16   29.80
  -5   1   1  383.26   29.80
  -5   1   1  403.66   29.50
   4  -1  -1   27.20    4.40
   4  -1  -1   29.10    4.00
   4  -1  -1   35.30    4.30
  -4   1   1   29.20    2.90
   3  -1  -1   93.39    7.80
   3  -1  -1   98.29    7.80
   3  -1  -1   85.19    8.20
  -3   1   1   98.89    7.50
   2  -1  -1   71.99    6.00
   2  -1  -1   69.19    5.50
  -2   1   1   62.99    5.20
   0   1   1    6.70    1.10
  -1  -1  -1  228.38   16.90
  -1  -1  -1  206.18   16.20
  -1  -1  -1  239.28   16.70
  -1  -1  -1  213.78   16.50
   1   1   1  218.88   16.50
   1   1   1  233.68   16.30
   1   1   1  236.88   16.70
  -2  -1  -1  179.88   13.70
  -2  -1  -1  172.68   13.20
  -2  -1  -1  164.48   13.00
   2   1   1  168.28   12.90
   2   1   1  204.48   14.00
   2   1   1  175.88   13.30
  -3  -1  -1  533.25   40.90
  -3  -1  -1  536.75   42.00
   3   1   1  623.34   42.00
   3   1   1  569.14   41.20
   3   1   1  599.34   41.40
  -4  -1  -1  297.17   21.70
  -4  -1  -1  278.57   22.60
   4   1   1  307.27   22.90
   4   1   1  286.47   22.50
   4   1   1  298.67   22.30
   4   1   1  295.77   21.80
  -5  -1  -1 1794.02  120.39
  -5  -1  -1 1557.64  121.69
   5   1   1 1732.73  121.79
   5   1   1 1732.33  120.49
   5   1   1 1664.83  121.19
  -6  -1  -1   34.00    4.50
  -6  -1  -1   43.50    4.80
   6   1   1   46.00    7.80
   6   1   1   49.90    4.80
   6   1   1   46.60    6.60
  -7  -1  -1   -1.10    1.90
  -7  -1  -1   -4.30    4.60
   7   1   1    2.70    2.60
   7   1   1   -1.00    4.80
   7  -2  -1   21.80    6.20
   7  -2  -1   24.40    6.00
   7  -2  -1   27.30    3.20
  -7   2   1   21.00    4.00
  -7   2   1   25.30    6.40
  -7   2   1   30.90    5.00
   6  -2  -1   15.40    5.60
   6  -2  -1   28.70    5.20
   6  -2  -1   20.10    3.80
  -6   2   1   26.20    4.50
  -6   2   1   27.60    3.10
   5  -2  -1    3.00    2.80
   5  -2  -1   -0.40    3.20
   5  -2  -1    0.80    3.90
  -5   2   1    0.10    1.50
  -5   2   1    1.10    2.50
   4  -2  -1  720.53   48.20
   4  -2  -1  626.44   49.00
   4  -2  -1  618.24   48.30
  -4   2   1  685.43   47.90
  -4   2   1  681.73   48.10
  -4   2   1  638.44   47.40
  -4   2   1  708.23   49.10
   3  -2  -1  594.84   46.80
   3  -2  -1  611.44   46.30
   3  -2  -1  676.83   46.10
  -3   2   1  620.24   45.90
  -3   2   1  655.73   46.00
  -3   2   1  709.43   47.00
   2  -2  -1 8741.23  646.24
   2  -2  -1 9999.00  646.04
   2  -2  -1 9041.80  646.64
  -2   2   1 8952.10  646.44
   1  -2  -1 4640.14  320.67
   1  -2  -1 4142.09  320.77
   1  -2  -1 4183.58  320.97
   1  -2  -1 4598.14  321.47
  -1   2   1 5023.30  321.47
  -1   2   1 4761.92  320.97
   0  -2  -1   93.39    8.20
   0  -2  -1  114.79    9.00
   0   2   1  101.29    8.60
   0   2   1  112.09    8.70
   0   2   1  119.19    8.10
  -1  -2  -1 1255.67   90.09
  -1  -2  -1 1245.58   90.49
  -1  -2  -1 1281.17   90.29
   1   2   1 1361.46   90.09
   1   2   1 1072.99   90.09
   1   2   1 1378.96   90.29
   1   2   1 1291.27   90.49
  -2  -2  -1    1.90    3.00
  -2  -2  -1    1.60    1.60
   2   2   1    1.00    2.30
   2   2   1   -2.20    2.00
  -3  -2  -1  888.41   62.09
  -3  -2  -1  855.01   62.39
  -3  -2  -1  811.42   60.99
   3   2   1  879.51   61.89
   3   2   1  840.52   60.99
   3   2   1  855.01   61.29
  -4  -2  -1  227.08   18.90
  -4  -2  -1  248.38   20.20
  -4  -2  -1  235.68   18.10
   4   2   1  261.47   19.50
   4   2   1  233.68   18.30
   4   2   1  236.48   18.30
  -5  -2  -1   27.90    4.20
  -5  -2  -1   29.30    7.10
  -5  -2  -1   30.40    3.50
   5   2   1   23.80    5.80
   5   2   1   28.00    5.70
   5   2   1   26.10    4.40
   5   2   1   29.20    5.40
  -6  -2  -1    1.80    2.20
  -6  -2  -1   -3.50    6.30
   6   2   1   -1.60    4.80
   6   2   1    1.30    4.30
   6   2   1   -1.60    2.70
   6   2   1    1.60    3.90
   7  -3  -1   39.30    4.30
   7  -3  -1   32.90    6.90
   7  -3  -1   37.40    8.80
  -7   3   1   33.80    4.50
  -7   3   1   37.80    5.40
  -7   3   1   51.49    5.70
   6  -3  -1   10.10    5.10
  -6   3   1   21.30    4.00
  -6   3   1   23.40    2.90
  -6   3   1   27.70    3.70
   5  -3  -1   66.69    6.50
   5  -3  -1   53.69    6.70
   5  -3  -1   56.79    8.30
  -5   3   1   65.19    5.80
  -5   3   1   65.09    6.00
  -5   3   1   55.29    4.70
  -5   3   1   68.59    5.10
   4  -3  -1    6.40    2.90
   4  -3  -1    2.60    3.40
   4  -3  -1    4.60    1.90
  -4   3   1    7.80    2.30
  -4   3   1    3.60    1.50
   3  -3  -1   46.30    4.90
   3  -3  -1   47.90    4.70
   3  -3  -1   52.19    5.70
  -3   3   1   55.29    5.00
  -3   3   1   53.99    4.50
  -3   3   1   40.20    3.70
   2  -3  -1  100.69    8.90
   2  -3  -1   98.09    8.00
   2  -3  -1  108.09    9.20
   2  -3  -1  103.99    7.90
  -2   3   1  108.39    8.90
   1  -3  -1 1453.35  103.79
   1  -3  -1 1528.05  103.29
   1  -3  -1 1386.16  103.49
   1  -3  -1 1397.56  104.29
  -1   3   1 1498.55  103.69
  -1   3   1 1514.05  104.39
   0  -3  -1 1019.00   75.69
   0  -3  -1  933.31   74.89
   0   3   1 1081.09   75.59
   0   3   1 1170.78   74.79
   0   3   1 1070.29   75.69
  -1  -3  -1   -0.40    2.60
  -1  -3  -1    2.20    2.10
   1   3   1    2.60    1.00
   1   3   1    4.70    1.80
   1   3   1    3.70    2.40
  -2  -3  -1  213.38   17.60
  -2  -3  -1  228.78   18.80
  -2  -3  -1  246.18   18.10
   2   3   1  240.98   17.50
   2   3   1  219.58   17.70
   2   3   1  237.58   18.00
  -3  -3  -1  268.67   22.20
  -3  -3  -1  247.58   20.70
  -3  -3  -1  292.97   21.50
   3   3   1  289.47   20.50
   3   3   1  287.47   21.40
   3   3   1  257.37   20.80
  -4  -3  -1  529.75   39.80
  -4  -3  -1  542.45   41.70
  -4  -3  -1  529.85   41.00
   4   3   1  520.95   39.40
   4   3   1  615.14   41.30
   4   3   1  536.05   39.90
  -5  -3  -1  241.88   21.20
  -5  -3  -1  232.28   18.10
  -5  -3  -1  241.48   18.60
   5   3   1  219.18   18.20
   5   3   1  237.38   18.50
  -6  -3  -1    3.30    6.20
  -6  -3  -1   -7.70    4.20
  -6  -3  -1    4.90    2.40
   6   3   1    3.30    5.00
   6   3   1    1.30    3.10
   6   3   1    3.10    5.80
   6   3   1    3.10    4.20
   7  -4  -1   43.40    4.50
   7  -4  -1   23.00    7.30
  -7   4   1   33.00    5.10
  -7   4   1   33.00    4.30
  -7   4   1   40.30    5.30
   6  -4  -1   19.00    5.30
   6  -4  -1   17.80    3.40
  -6   4   1   20.70    3.90
  -6   4   1   21.60    3.70
  -6   4   1   13.20    2.00
  -6   4   1   15.20    2.80
   5  -4  -1   82.39    9.00
   5  -4  -1   90.69    9.30
  -5   4   1   90.69    7.90
  -5   4   1   91.29    7.10
  -5   4   1   90.29    8.00
  -5   4   1   93.09    6.90
   4  -4  -1    7.00    3.50
   4  -4  -1    7.20    3.40
  -4   4   1   10.80    2.90
  -4   4   1    6.80    1.80
  -4   4   1    4.40    0.90
   3  -4  -1   70.79    5.90
   3  -4  -1   65.09    7.40
   3  -4  -1   76.29    7.70
   3  -4  -1   69.69    6.50
  -3   4   1   76.29    6.70
   2  -4  -1 1627.74  111.49
   2  -4  -1 1543.85  111.79
   2  -4  -1 1553.94  110.59
   2  -4  -1 1525.85  110.79
  -2   4   1 1564.14  111.89
   1  -4  -1  851.11   59.39
   1  -4  -1  781.12   60.09
   1  -4  -1  850.91   58.99
   1  -4  -1  831.92   59.59
  -1   4   1  865.11   60.39
  -1   4   1  773.82   60.19
  -1   4   1  855.41   59.79
   0  -4  -1    0.90    0.80
   0  -4  -1    5.10    3.00
   0   4   1    1.00    2.10
   0   4   1    3.70    1.40
   0   4   1   -0.20    1.50
  -1  -4  -1  398.96   31.80
  -1  -4  -1  420.36   32.80
   1   4   1  465.55   32.20
   1   4   1  436.66   32.50
   1   4   1  437.36   31.80
  -2  -4  -1    5.40    3.70
  -2  -4  -1    3.20    2.80
   2   4   1    3.80    2.90
   2   4   1    1.50    2.70
   2   4   1    5.60    1.60
  -3  -4  -1 1132.99   79.39
  -3  -4  -1 1030.90   81.29
   3   4   1 1005.70   81.39
   3   4   1 1173.18   79.19
   3   4   1 1154.08   79.39
  -4  -4  -1   16.10    5.90
  -4  -4  -1   21.20    4.80
  -4  -4  -1   13.50    3.00
   4   4   1   20.10    4.40
   4   4   1   15.10    4.60
  -5  -4  -1   -5.00    3.70
  -5  -4  -1    3.40    6.30
  -5  -4  -1    0.60    3.10
   5   4   1    2.90    3.00
   5   4   1    2.50    1.90
   5   4   1    1.60    3.30
  -6  -4  -1    7.90    7.80
  -6  -4  -1   -4.50    5.10
   6   4   1    8.70    4.40
   6   4   1    6.30    4.10
   7  -5  -1    5.60    3.60
   7  -5  -1   15.00    3.20
  -7   5   1   10.00    4.30
  -7   5   1    9.90    2.30
  -7   5   1    0.50    4.60
  -7   5   1   14.90    2.50
  -7   5   1   11.30    3.80
  -7   5   1    9.30    2.60
   6  -5  -1   29.80    3.50
   6  -5  -1   22.70    6.30
  -6   5   1   23.70    3.00
  -6   5   1   21.50    4.50
  -6   5   1   22.60    4.60
   5  -5  -1    1.40    3.80
   5  -5  -1    1.20    2.10
  -5   5   1    0.50    3.20
  -5   5   1    4.10    2.50
   4  -5  -1   62.49    6.20
   4  -5  -1   57.19    5.10
   4  -5  -1   62.19    8.60
  -4   5   1   60.29    5.50
   3  -5  -1  113.39   10.70
   3  -5  -1  124.99    9.00
   3  -5  -1  105.79    9.10
   3  -5  -1  102.49   10.40
  -3   5   1  114.29    9.70
  -3   5   1  107.39   10.00
   2  -5  -1   25.50    4.70
   2  -5  -1   28.30    3.00
   2  -5  -1   30.60    3.50
   2  -5  -1   31.20    5.30
  -2   5   1   28.10    3.60
  -2   5   1   36.00    3.80
   1  -5  -1   28.40    3.00
   1  -5  -1   26.80    5.40
  -1   5   1   28.10    3.40
  -1   5   1   24.10    3.50
   0  -5  -1  619.84   44.30
   0  -5  -1  612.44   45.70
   0   5   1  651.53   45.50
   0   5   1  588.84   44.40
   0   5   1  596.84   45.70
  -1  -5  -1   46.50    6.80
  -1  -5  -1   53.59    4.70
   1   5   1   47.50    4.60
   1   5   1   40.60    4.70
   1   5   1   47.20    5.30
   1   5   1   43.30    5.60
  -2  -5  -1  218.98   17.30
  -2  -5  -1  212.98   18.70
   2   5   1  190.88   17.20
   2   5   1  193.18   19.30
   2   5   1  227.18   17.10
   2   5   1  244.38   17.90
  -3  -5  -1  429.26   28.40
  -3  -5  -1  349.17   28.20
  -3  -5  -1  339.37   30.10
   3   5   1  362.96   27.60
   3   5   1  357.26   28.40
   3   5   1  358.06   29.10
  -4  -5  -1   54.69    7.00
  -4  -5  -1   46.90    5.20
  -4  -5  -1   43.10    9.60
   4   5   1   57.89    5.00
   4   5   1   59.09    7.50
   4   5   1   53.29    6.80
  -5  -5  -1   17.80    8.00
   5   5   1   25.10    6.20
   5   5   1   20.90    5.50
   6  -6  -1   67.39    7.00
  -6   6   1   68.09    7.20
  -6   6   1   70.59    6.80
  -6   6   1   94.39    7.90
   5  -6  -1  124.89   11.40
  -5   6   1  122.59   10.30
  -5   6   1  129.49   10.50
   4  -6  -1  193.98   13.60
   4  -6  -1  175.18   15.10
   4  -6  -1  175.28   14.10
   4  -6  -1  162.58   15.60
  -4   6   1  171.78   14.30
  -4   6   1  178.38   14.60
   3  -6  -1   -2.00    1.60
   3  -6  -1   -1.20    4.20
   3  -6  -1   -1.80    3.90
   3  -6  -1    3.50    2.40
  -3   6   1    1.10    2.10
   2  -6  -1    9.40    2.60
   2  -6  -1    9.30    4.20
  -2   6   1   13.40    2.40
  -2   6   1    8.10    2.40
  -2   6   1    8.50    2.30
   1  -6  -1   27.80    5.60
   1  -6  -1   20.80    2.60
  -1   6   1   26.20    3.20
  -1   6   1   22.90    3.60
  -1   6   1   28.90    3.20
   0  -6  -1  282.27   19.30
   0  -6  -1  204.48   22.30
   0   6   1  226.38   20.10
   0   6   1  278.87   19.70
   0   6   1  264.07   20.40
  -1  -6  -1   -0.20    4.60
   1   6   1   -1.30    2.20
   1   6   1   -1.70    3.60
   1   6   1   -5.00    3.00
  -2  -6  -1   -0.20    2.70
   2   6   1    0.90    4.30
   2   6   1   -1.60    2.40
   2   6   1    2.00    2.30
   2   6   1   -1.60    3.30
  -3  -6  -1  217.08   15.30
   3   6   1  172.88   16.10
   3   6   1  182.78   16.50
   3   6   1  184.48   14.90
  -4  -6  -1   -4.70    4.60
  -4  -6  -1    1.50    6.10
   4   6   1   -4.50    5.60
   6  -7  -1   -2.20    2.80
  -6   7   1   -1.40    5.40
  -6   7   1    6.20    4.00
  -6   7   1   -4.20    4.40
   5  -7  -1   13.80    2.70
  -5   7   1    2.30    3.90
  -5   7   1    8.80    4.20
   4  -7  -1    5.80    2.40
   4  -7  -1   12.60    2.90
   4  -7  -1   12.20    3.50
  -4   7   1    9.10    3.20
  -4   7   1   -0.40    3.20
   3  -7  -1    1.50    4.60
   3  -7  -1   -1.10    2.60
   3  -7  -1    3.40    2.10
  -3   7   1   -2.90    2.90
  -3   7   1    2.60    2.70
   2  -7  -1   24.30    6.60
   2  -7  -1   25.50    4.30
   2  -7  -1   29.60    3.00
  -2   7   1   31.00    3.70
  -2   7   1   34.60    3.60
  -2   7   1   27.80    3.70
   1  -7  -1   10.70    2.10
   1  -7  -1   -2.80    3.90
   1  -7  -1    0.40    2.70
  -1   7   1    5.90    2.80
  -1   7   1    5.10    2.40
   0  -7  -1   72.39    5.40
   0  -7  -1   49.40    8.70
   0   7   1   67.49    6.10
   0   7   1   56.39    6.40
   0   7   1   70.29    7.20
  -1  -7  -1   11.20    3.00
   1   7   1   17.80    3.60
   1   7   1    5.90    4.70
   1   7   1   19.50    3.40
   1   7   1   13.90    6.60
  -2  -7  -1   -1.20    3.30
   2   7   1    1.20    3.20
   2   7   1   -0.90    3.10
   2   7   1    8.20    5.10
  -3  -7  -1   15.00    6.40
  -3  -7  -1   15.00    4.50
   3   7   1   21.20    6.80
   3   7   1   14.40    5.30
  -4  -7  -1   -9.30    5.40
   4   7   1    1.20    7.10
   4   7   1   -6.50    5.10
   5  -8  -1   42.50    4.30
   5  -8  -1   37.90    5.00
  -5   8   1   35.60    6.30
   4  -8  -1   61.39    9.50
   4  -8  -1   69.89    6.70
   4  -8  -1   57.59    5.50
  -4   8   1   57.29    6.90
  -4   8   1   52.19    6.20
   3  -8  -1   -0.30    3.10
   3  -8  -1    1.40    5.00
   3  -8  -1    6.60    2.60
  -3   8   1    1.90    3.40
  -3   8   1   -5.00    3.20
   2  -8  -1   92.19    8.30
   2  -8  -1  102.79    7.30
  -2   8   1   96.09    7.90
  -2   8   1   92.79    7.90
  -2   8   1   75.59    8.20
   1  -8  -1   18.20    4.30
   1  -8  -1   15.30    3.40
  -1   8   1   15.00    4.00
  -1   8   1   25.10    3.90
  -1   8   1   18.40    4.00
   0  -8  -1  160.28   12.30
   0  -8  -1  150.88   15.70
   0   8   1  133.99   13.10
   0   8   1  186.78   13.80
   0   8   1  157.48   12.80
  -1  -8  -1    9.40    6.50
  -1  -8  -1    4.90    3.10
   1   8   1    3.00    3.50
   1   8   1    2.60    4.80
   1   8   1    9.40    4.30
  -2  -8  -1   10.20    7.40
  -2  -8  -1    1.80    4.10
   2   8   1    1.30    4.70
   2   8   1   -0.10    5.00
   3  -9  -1    0.90    3.60
   3  -9  -1    7.80    6.00
   3  -9  -1    0.70    3.20
  -3   9   1   -0.20    4.60
   2  -9  -1   73.49    6.10
  -2   9   1   72.29    7.30
   1  -9  -1   -1.80    5.30
   1  -9  -1    1.70    3.50
   1  -9  -1   -1.20    3.50
  -1   9   1    7.40    3.50
  -1   9   1   -0.70    4.60
   0  -9  -1   -0.40    3.90
   0  -9  -1   -1.00    6.40
   0   9   1    2.90    4.20
   0   9   1    0.30    5.40
   0   9   1    0.10    4.50
  -1  -9  -1   -0.30    4.80
   1   9   1   -8.60    5.10
   1   9   1   -6.20    4.90
   1   9  -2   11.00    5.60
  -1  -9   2    7.30    4.40
  -1  -9   2    7.60    6.50
   0   9  -2    1.70    4.60
   0  -9   2    2.50    3.30
   0  -9   2    7.20    6.00
  -1   9  -2    2.90    4.20
   1  -9   2    3.90    3.40
   1  -9   2    7.20    5.40
   1  -9   2    6.80    4.10
  -2   9  -2   18.00    4.80
   2  -9   2   28.70    4.40
   2  -9   2   37.20    5.80
   2  -9   2   29.80    6.40
  -3   9  -2    1.90    3.30
  -3   9  -2    2.20    4.90
   3  -9   2    9.20    4.00
   3  -9   2    9.60    5.50
   3  -9   2    4.50    3.80
   3   8  -2   -1.40    6.30
  -3  -8   2    0.10    7.40
  -3  -8   2    7.00    6.10
   2   8  -2   -2.30    5.70
  -2  -8   2   -9.70    6.40
  -2  -8   2   -2.50    3.70
  -2  -8   2    6.00    6.60
   1   8  -2   11.00    5.10
  -1  -8   2   12.80    6.70
  -1  -8   2    6.00    3.00
   0   8  -2   -4.40    3.10
   0   8  -2   -1.30    4.90
   0   8  -2   -5.50    3.10
   0  -8   2   -0.30    4.90
   0  -8   2    4.50    2.50
  -1   8  -2    9.40    3.10
  -1   8  -2   13.40    4.30
   1  -8   2   13.50    5.10
   1  -8   2    8.50    3.90
  -2   8  -2   28.20    4.20
  -2   8  -2   31.10    4.30
  -2   8  -2   38.50    5.50
   2  -8   2   39.50    3.90
   2  -8   2   27.20    5.40
   2  -8   2   32.70    6.70
  -3   8  -2    7.80    3.40
  -3   8  -2    5.20    3.70
   3  -8   2    1.10    2.80
   3  -8   2    9.60    4.10
   3  -8   2    6.10    4.40
  -4   8  -2   16.90    4.60
  -4   8  -2   23.00    2.90
   4  -8   2   22.10    4.90
   4  -8   2   16.30    4.00
  -5   8  -2    2.00    5.70
  -5   8  -2   -2.10    4.50
  -5   8  -2   10.20    2.60
  -5   8  -2   -0.20    4.10
  -5   8  -2   11.40    3.10
   5  -8   2    6.50    5.40
   4   7  -2   66.69    8.60
   4   7  -2   66.89   10.40
  -4  -7   2   64.79   11.70
  -4  -7   2   68.39   10.00
   3   7  -2   63.09    7.10
   3   7  -2   91.89   10.40
  -3  -7   2   80.59   10.90
  -3  -7   2   82.09   11.20
  -3  -7   2   79.19    6.50
   2   7  -2    6.40    4.90
   2   7  -2    1.70    2.70
  -2  -7   2   10.40    6.00
  -2  -7   2    3.30    6.10
   1   7  -2   31.90    6.40
   1   7  -2   24.40    3.40
  -1  -7   2   25.60    6.50
  -1  -7   2   25.60    6.80
  -1  -7   2   21.40    3.30
   0   7  -2   21.40    5.00
   0   7  -2   14.30    3.40
   0  -7   2   14.30    5.10
   0  -7   2   13.60    2.30
   0  -7   2   10.30    5.00
  -1   7  -2  120.39   10.50
  -1   7  -2  113.39   10.20
  -1   7  -2  127.89   10.20
   1  -7   2   96.09   10.30
   1  -7   2  125.99    9.20
  -2   7  -2  111.29    9.60
  -2   7  -2  111.19    9.50
  -2   7  -2  119.79   10.10
   2  -7   2  118.99    8.80
   2  -7   2   94.39   10.00
   2  -7   2  109.79   13.90
  -3   7  -2   41.20    4.90
  -3   7  -2   32.60    5.00
  -3   7  -2   25.00    3.90
   3  -7   2   39.60    5.90
   3  -7   2   33.30    3.30
   3  -7   2   35.00    5.30
  -4   7  -2    7.10    2.90
  -4   7  -2   20.10    5.20
  -4   7  -2   15.30    2.40
  -4   7  -2    7.60    3.50
   4  -7   2   11.70    2.70
   4  -7   2   11.30    4.30
  -5   7  -2   32.30    3.20
  -5   7  -2   21.30    4.70
  -5   7  -2   23.30    4.90
  -5   7  -2   40.90    6.50
  -5   7  -2   21.90    5.50
   5  -7   2   40.70    6.30
   5   6  -2   46.20    6.80
   5   6  -2   35.80    8.00
  -5  -6   2   39.10    7.90
  -5  -6   2   25.10    6.60
  -5  -6   2   48.00   10.90
   4   6  -2   11.90    5.80
   4   6  -2    6.20    3.90
   4   6  -2   -0.40    3.10
  -4  -6   2    7.00    6.30
  -4  -6   2    6.20    4.90
  -4  -6   2    2.60    3.70
   3   6  -2   26.10    6.20
   3   6  -2   39.20    4.00
  -3  -6   2   28.40    4.10
   2   6  -2   55.19    7.50
   2   6  -2   47.20    6.40
  -2  -6   2   48.40    8.30
  -2  -6   2   46.30    8.80
  -2  -6   2   60.89    6.20
   1   6  -2  487.55   34.80
   1   6  -2  468.75   34.30
   1   6  -2  447.46   34.10
  -1  -6   2  464.45   35.00
  -1  -6   2  405.96   35.40
  -1  -6   2  440.06   36.70
   0   6  -2  105.79    9.70
   0   6  -2  114.39   10.30
   0   6  -2  123.09   10.10
   0  -6   2  114.49   11.50
   0  -6   2  124.39   11.30
   0  -6   2  103.59    9.10
  -1   6  -2   19.90    4.20
  -1   6  -2   22.20    2.70
  -1   6  -2   17.50    2.70
   1  -6   2   17.70    4.00
   1  -6   2   25.20    5.70
   1  -6   2   18.20    4.30
   1  -6   2   17.60    2.30
  -2   6  -2    0.60    2.90
  -2   6  -2    1.90    2.00
   2  -6   2    5.50    3.50
   2  -6   2    5.30    3.20
  -3   6  -2   11.50    4.70
  -3   6  -2   14.00    3.50
  -3   6  -2    9.40    2.30
   3  -6   2   11.20    3.80
   3  -6   2   17.40    2.00
   3  -6   2   17.80    4.70
  -4   6  -2    0.40    4.40
  -4   6  -2    8.00    2.00
  -4   6  -2   12.90    3.10
  -4   6  -2   10.00    2.60
   4  -6   2    4.80    3.70
   4  -6   2    3.30    2.10
  -5   6  -2   35.60    6.20
  -5   6  -2   36.80    3.60
  -5   6  -2   38.10    3.90
  -5   6  -2   38.50    4.70
  -5   6  -2   39.60    4.40
   5  -6   2   30.70    4.20
   5  -6   2   39.40    6.20
   5  -6   2   34.80    6.30
  -6   6  -2   54.29    6.80
  -6   6  -2   40.10    5.60
  -6   6  -2   39.90    5.10
   6  -6   2   43.30    4.70
   6  -6   2   47.70    8.60
   6   5  -2   36.70    5.50
  -6  -5   2   33.80    6.20
  -6  -5   2   37.40    7.80
   5   5  -2    4.10    5.50
   5   5  -2    2.50    3.20
  -5  -5   2    8.10    4.10
  -5  -5   2    4.30    4.80
  -5  -5   2   -5.40    5.80
   4   5  -2  256.57   18.70
   4   5  -2  236.08   19.60
  -4  -5   2  208.48   19.60
  -4  -5   2  232.98   18.50
   3   5  -2   90.19    8.10
   3   5  -2   88.89    9.80
  -3  -5   2   93.39    7.80
  -3  -5   2   86.29   10.50
  -3  -5   2   84.99   10.10
   2   5  -2  290.17   22.60
   2   5  -2  302.27   22.80
  -2  -5   2  308.37   22.30
  -2  -5   2  280.37   23.30
  -2  -5   2  261.77   23.00
   1   5  -2  461.45   34.50
   1   5  -2  494.65   34.50
   1   5  -2  463.75   34.90
  -1  -5   2  491.55   34.20
  -1  -5   2  433.66   34.80
  -1  -5   2  426.06   35.10
   0   5  -2   68.69    6.50
   0   5  -2   61.29    6.10
   0   5  -2   58.19    5.70
   0  -5   2   61.29    5.50
   0  -5   2   47.50    7.20
   0  -5   2   59.29    6.60
  -1   5  -2   84.69    7.30
  -1   5  -2   83.79    7.70
  -1   5  -2   72.39    7.20
   1  -5   2   86.19    7.90
   1  -5   2   80.39    8.60
   1  -5   2   75.99    6.80
   1  -5   2   79.49    7.30
  -2   5  -2  191.88   15.70
  -2   5  -2  185.28   15.90
  -2   5  -2  208.38   15.70
   2  -5   2  185.88   15.40
   2  -5   2  210.88   15.20
   2  -5   2  197.48   15.80
  -3   5  -2   51.09    4.80
  -3   5  -2   49.90    4.20
  -3   5  -2   45.70    5.90
  -3   5  -2   52.09    4.80
   3  -5   2   48.60    4.40
   3  -5   2   37.70    6.00
   3  -5   2   43.00    5.40
   3  -5   2   49.99    6.00
  -4   5  -2    0.40    1.80
  -4   5  -2    2.40    1.90
  -4   5  -2    7.10    1.80
  -4   5  -2    0.90    3.50
   4  -5   2    7.10    4.00
   4  -5   2    4.30    4.20
   4  -5   2    3.40    2.80
  -5   5  -2  296.87   23.80
  -5   5  -2  308.97   22.10
  -5   5  -2  309.77   22.60
  -5   5  -2  302.07   21.80
  -5   5  -2  314.57   23.40
   5  -5   2  295.27   23.40
   5  -5   2  258.57   22.80
   5  -5   2  252.77   23.30
  -6   5  -2   31.60    4.30
  -6   5  -2   27.90    3.70
  -6   5  -2   20.00    4.40
  -6   5  -2   35.30    3.80
  -6   5  -2   35.00    5.50
   6  -5   2   27.20    6.00
   6  -5   2   29.90    3.60
   6   4  -2   40.10    8.40
   6   4  -2   52.59    7.90
   6   4  -2   47.90    5.70
  -6  -4   2   51.49   11.20
  -6  -4   2   54.19   10.70
   5   4  -2   -1.50    2.80
   5   4  -2    1.00    2.50
  -5  -4   2   -2.50    4.00
  -5  -4   2    2.50    3.20
   4   4  -2   34.20    5.80
  -4  -4   2   24.00    6.20
  -4  -4   2   27.40    3.30
   3   4  -2    1.70    3.30
  -3  -4   2    6.40    3.40
  -3  -4   2   10.10    4.70
  -3  -4   2    3.80    1.90
   2   4  -2  558.84   40.80
   2   4  -2  531.85   40.40
  -2  -4   2  559.74   41.20
  -2  -4   2  483.25   40.70
  -2  -4   2  612.14   40.50
   1   4  -2 5389.16  391.26
   1   4  -2 5601.24  391.06
   1   4  -2 6027.90  390.86
  -1  -4   2 5463.95  391.46
  -1  -4   2 5293.87  390.66
  -1  -4   2 5456.25  391.16
   0   4  -2 3337.57  230.78
   0   4  -2 3273.37  230.48
   0   4  -2 3491.55  231.48
   0  -4   2 3302.47  230.78
   0  -4   2 2937.01  231.18
   0  -4   2 3231.88  230.48
  -1   4  -2 1130.19   81.89
  -1   4  -2 1145.39   81.29
  -1   4  -2 1055.89   81.19
   1  -4   2 1243.58   81.39
   1  -4   2 1068.19   81.09
   1  -4   2 1185.28   82.09
   1  -4   2 1132.19   81.09
  -2   4  -2  377.96   29.70
  -2   4  -2  381.36   29.20
  -2   4  -2  437.16   29.40
   2  -4   2  390.66   29.10
   2  -4   2  416.76   29.30
   2  -4   2  368.56   28.90
  -3   4  -2  673.43   47.70
  -3   4  -2  665.43   48.40
  -3   4  -2  674.83   47.90
  -3   4  -2  672.93   48.00
  -3   4  -2  660.23   48.10
   3  -4   2  720.73   47.90
   3  -4   2  554.14   48.30
   3  -4   2  649.04   48.00
   3  -4   2  672.63   47.80
  -4   4  -2   39.30    3.90
  -4   4  -2   45.50    3.90
  -4   4  -2   34.40    5.10
  -4   4  -2   43.60    4.10
  -4   4  -2   37.90    4.00
   4  -4   2   42.20    5.90
   4  -4   2   34.60    6.30
   4  -4   2   33.60    5.20
  -5   4  -2   41.80    3.90
  -5   4  -2   31.50    3.40
  -5   4  -2   37.50    3.40
  -5   4  -2   33.70    5.90
  -5   4  -2   39.30    3.80
   5  -4   2   26.90    5.80
   5  -4   2   27.20    5.30
   5  -4   2   27.50    4.50
  -6   4  -2    1.40    2.60
  -6   4  -2    4.50    4.20
  -6   4  -2    1.20    2.60
  -6   4  -2    3.40    2.00
   6  -4   2    0.30    5.20
   6  -4   2   -2.30    2.10
  -7   4  -2    1.60    4.80
  -7   4  -2    7.90    3.30
  -7   4  -2    4.80    3.90
  -7   4  -2    4.10    4.10
   7  -4   2   -2.20    2.80
   7   3  -2    9.40    2.80
   6   3  -2  159.48   15.00
   6   3  -2  164.48   15.30
   6   3  -2  169.98   13.40
  -6  -3   2  178.08   14.00
  -6  -3   2  176.58   15.60
   5   3  -2   33.70    5.80
   5   3  -2   23.60    4.10
   4   3  -2   61.09    5.40
   4   3  -2   48.00    8.50
   4   3  -2   40.90    5.20
  -4  -3   2   55.39    7.50
   3   3  -2  888.41   65.59
   3   3  -2  937.01   65.59
  -3  -3   2  934.71   66.29
  -3  -3   2  870.91   65.59
  -3  -3   2  891.41   65.59
   2   3  -2 1305.97   95.59
   2   3  -2 1430.16   95.89
  -2  -3   2 1407.96   95.59
  -2  -3   2 1229.38   95.79
  -2  -3   2 1315.57   95.99
   1   3  -2   13.10    2.40
   1   3  -2   15.20    3.60
  -1  -3   2   19.80    4.20
  -1  -3   2   18.30    2.30
  -1  -3   2   15.90    3.60
   0   3  -2   56.49    5.70
   0   3  -2   65.99    5.20
   0   3  -2   60.59    5.50
   0  -3   2   55.29    5.00
   0  -3   2   48.00    6.00
   0  -3   2   61.89    5.60
  -1   3  -2  534.45   43.10
  -1   3  -2  644.94   42.80
   1  -3   2  526.45   43.10
   1  -3   2  680.43   42.80
   1  -3   2  549.85   42.60
   1  -3   2  620.14   42.70
  -2   3  -2   54.59    5.40
  -2   3  -2   58.29    5.90
  -2   3  -2   62.79    5.30
  -2   3  -2   61.29    5.60
   2  -3   2   66.09    5.70
   2  -3   2   65.29    5.70
   2  -3   2   68.99    5.90
   2  -3   2   66.79    5.40
   2  -3   2   56.39    6.10
  -3   3  -2   11.90    1.30
  -3   3  -2   10.30    1.40
  -3   3  -2   10.00    2.80
  -3   3  -2    9.20    1.30
  -3   3  -2    6.80    1.40
   3  -3   2    9.30    3.10
   3  -3   2    8.20    3.10
   3  -3   2   11.60    3.00
  -4   3  -2  295.47   21.60
  -4   3  -2  281.67   21.40
  -4   3  -2  276.07   21.20
  -4   3  -2  288.57   21.60
  -4   3  -2  292.77   20.90
   4  -3   2  277.97   21.80
   4  -3   2  265.47   21.50
   4  -3   2  277.87   22.30
  -5   3  -2  400.76   29.40
  -5   3  -2  397.56   29.30
  -5   3  -2  433.26   29.80
  -5   3  -2  390.36   29.70
  -5   3  -2  418.26   28.70
   5  -3   2  327.47   32.70
   5  -3   2  356.86   29.50
  -6   3  -2   15.20    3.00
  -6   3  -2   10.20    4.40
  -6   3  -2   10.80    2.90
  -6   3  -2    9.20    1.90
  -6   3  -2   10.70    4.10
   6  -3   2   13.60    2.60
   6  -3   2    9.60    5.30
  -7   3  -2   -2.20    1.80
  -7   3  -2    0.70    4.10
  -7   3  -2   -2.20    3.90
  -7   3  -2    1.60    2.70
  -7   3  -2    5.70    4.90
  -7   3  -2    1.90    3.30
   7  -3   2   -1.30    2.50
   7  -3   2   -3.30    5.70
   7   2  -2   21.00    6.50
   7   2  -2    9.50    2.40
   7   2  -2    8.90    5.30
  -7  -2   2    9.00    4.90
  -7  -2   2    2.30    4.80
   6   2  -2   87.09    9.40
   6   2  -2   75.39    6.30
  -6  -2   2   76.89    6.90
  -6  -2   2   72.09    9.20
   5   2  -2   96.99    9.20
   5   2  -2   92.79    9.90
   5   2  -2   93.29    7.80
  -5  -2   2   93.59    8.50
  -5  -2   2  106.39    9.90
   4   2  -2   50.89    5.30
   4   2  -2   44.10    4.60
   4   2  -2   47.40    5.90
  -4  -2   2   51.89    5.20
  -4  -2   2   55.59    6.90
   3   2  -2   75.49    7.50
  -3  -2   2   78.59    7.40
  -3  -2   2   83.19    8.00
   2   2  -2  987.40   71.49
   2   2  -2 1002.90   71.69
  -2  -2   2  965.20   71.59
  -2  -2   2 1038.00   71.59
  -1   2  -2 1428.96  102.99
  -1   2  -2 1455.95  103.39
  -1   2  -2 1286.77  103.09
  -1   2  -2 1605.04  103.49
  -1   2  -2 1449.15  103.29
   1  -2   2 1319.67  103.39
   1  -2   2 1675.63  103.29
   1  -2   2 1447.76  102.99
   1  -2   2 1447.66  103.19
  -2   2  -2  430.26   31.80
  -2   2  -2  466.85   32.10
  -2   2  -2  445.56   32.00
  -2   2  -2  434.76   31.90
  -2   2  -2  435.26   32.00
   2  -2   2  433.36   32.20
   2  -2   2  417.76   32.60
   2  -2   2  462.85   31.80
  -3   2  -2 1151.38   90.59
  -3   2  -2 1268.57   90.49
  -3   2  -2 1304.87   90.39
  -3   2  -2 1247.28   90.59
   3  -2   2 1303.17   90.89
   3  -2   2 1307.37   90.99
   3  -2   2 1324.27   90.59
  -4   2  -2  470.15   33.20
  -4   2  -2  422.36   32.70
  -4   2  -2  427.36   33.10
  -4   2  -2  452.55   32.50
   4  -2   2  439.36   33.60
   4  -2   2  497.15   33.50
   4  -2   2  433.96   33.00
  -5   2  -2  397.26   30.50
  -5   2  -2  430.26   31.20
  -5   2  -2  416.66   30.30
   5  -2   2  393.96   31.90
   5  -2   2  398.36   31.30
   5  -2   2  459.25   31.90
  -6   2  -2   21.50    3.10
  -6   2  -2   26.90    5.40
  -6   2  -2   17.10    2.70
  -6   2  -2   21.10    2.50
  -6   2  -2   24.40    4.20
   6  -2   2   26.20    5.00
   6  -2   2   22.90    5.40
   6  -2   2   14.80    3.20
  -7   2  -2    6.70    3.00
  -7   2  -2    3.30    4.20
  -7   2  -2    2.30    2.10
  -7   2  -2    7.80    5.30
   7  -2   2    2.40    6.40
   7  -2   2   -2.30    2.40
   7   1  -2   11.00    4.90
   7   1  -2    3.00    5.90
   7   1  -2    3.30    2.20
  -7  -1   2   -2.80    4.30
  -7  -1   2   -1.60    4.20
   6   1  -2  153.08   12.90
  -6  -1   2  131.29   11.40
   5   1  -2   56.49    7.10
   5   1  -2   50.49    6.60
  -5  -1   2   63.89    7.40
  -5  -1   2   55.99    5.40
   4   1  -2  922.91   68.29
   4   1  -2  962.90   69.59
   4   1  -2  967.00   69.19
  -4  -1   2  982.90   69.69
  -4  -1   2  994.40   69.89
   3   1  -2 4603.94  321.37
   3   1  -2 4933.71  320.87
   3   1  -2 4507.35  321.17
  -3  -1   2 4633.84  321.47
  -3  -1   2 4074.99  321.17
   2   1  -2   13.50    2.60
   2   1  -2   13.90    2.30
  -2  -1   2   14.50    2.10
  -2  -1   2   13.10    2.90
   1   1  -2 3396.96  282.37
   1   1  -2 4249.27  282.87
   1   1  -2 4200.48  282.57
  -1  -1   2 4194.08  282.87
   0   1  -2  694.73   45.90
   0   1  -2  667.23   46.20
   0  -1   2  684.43   46.20
   0  -1   2  603.94   46.20
   0  -1   2  583.44   45.60
  -1   1  -2 2739.03  211.78
  -1   1  -2 3045.20  211.88
  -1   1  -2 2591.94  211.58
   1  -1   2 3093.39  211.78
   1  -1   2 3024.10  211.68
   1  -1   2 3530.05  211.58
  -2   1  -2  217.18   17.00
  -2   1  -2  198.18   16.70
  -2   1  -2  220.38   17.20
  -2   1  -2  248.38   17.40
   2  -1   2  254.47   17.40
   2  -1   2  236.58   17.30
   2  -1   2  233.68   17.00
   2  -1   2  249.38   17.40
   2  -1   2  219.88   17.10
  -3   1  -2  281.37   20.30
  -3   1  -2  266.47   20.10
  -3   1  -2  264.97   20.80
   3  -1   2  270.27   20.60
   3  -1   2  270.77   20.80
   3  -1   2  271.47   20.40
   3  -1   2  312.07   21.20
  -4   1  -2  137.99   11.40
  -4   1  -2  155.08   11.70
  -4   1  -2  148.89   12.30
   4  -1   2  158.28   12.10
   4  -1   2  169.98   13.20
   4  -1   2  150.68   12.60
   4  -1   2  159.28   12.90
  -5   1  -2  413.36   30.20
  -5   1  -2  402.56   30.90
  -5   1  -2  377.96   29.80
  -5   1  -2  435.66   30.10
   5  -1   2  431.26   30.30
   5  -1   2  453.45   31.80
   5  -1   2  406.86   31.50
   5  -1   2  386.06   31.10
  -6   1  -2   31.20    2.80
  -6   1  -2   29.00    2.80
  -6   1  -2   32.60    4.10
  -6   1  -2   33.60    3.70
   6  -1   2   24.30    6.00
   6  -1   2   35.60    6.40
   6  -1   2   24.60    4.10
  -7   1  -2   60.59    6.50
  -7   1  -2   51.19    4.30
  -7   1  -2   44.80    5.10
   7  -1   2   72.39    9.00
   7  -1   2   61.79    5.20
   7  -1   2   62.49    9.50
   7   0  -2   38.30    4.30
   7   0  -2   48.40    7.00
  -7   0   2   34.00    5.10
  -7   0   2   51.39    7.50
   6   0  -2   40.60    6.90
   6   0  -2   45.10    6.20
   6   0  -2   40.30    5.80
  -6   0   2   53.99    7.20
  -6   0   2   60.19    5.10
   5   0  -2  101.49    9.60
   5   0  -2  107.89    9.70
  -5   0   2  105.29    9.10
  -5   0   2  112.09   10.30
   4   0  -2   36.50    4.70
   4   0  -2   36.30    4.40
  -4   0   2   38.00    5.30
  -4   0   2   38.10    3.90
   3   0  -2  239.68   18.90
   3   0  -2  258.57   19.20
  -3   0   2  273.47   19.20
  -3   0   2  250.77   19.60
   2   0  -2  222.08   17.50
   2   0  -2  244.58   18.10
   2   0  -2  253.47   17.90
  -2   0   2  261.87   18.00
  -2   0   2  249.18   18.50
   1   0  -2 6136.89  431.56
   0   0  -2  142.39   10.50
   0   0  -2  121.39   10.30
   0   0   2  162.98   10.40
  -1   0  -2  143.09    9.90
  -1   0  -2  133.29   10.30
  -1   0  -2  116.69   10.00
  -1   0  -2  126.79   10.10
   1   0   2  139.69   10.00
   1   0   2  110.79    9.50
   1   0   2  147.29   10.30
   1   0   2  145.19    9.80
  -2   0  -2 1234.88   95.69
  -2   0  -2 1248.98   95.99
  -2   0  -2 1431.96   95.69
   2   0   2 1277.77   95.69
   2   0   2 1508.15   96.29
   2   0   2 1414.16   95.69
   2   0   2 1334.87   95.69
  -3   0  -2  565.04   43.60
  -3   0  -2  570.54   44.90
  -3   0  -2  631.94   44.40
   3   0   2  646.74   44.60
   3   0   2  640.94   44.60
   3   0   2  655.93   45.10
   3   0   2  611.44   44.40
  -4   0  -2  920.31   66.79
  -4   0  -2  966.90   67.39
  -4   0  -2  852.01   68.09
   4   0   2  940.41   67.89
   4   0   2  953.00   67.39
   4   0   2  996.60   68.39
   4   0   2  970.00   67.89
  -5   0  -2  175.88   15.20
  -5   0  -2  187.28   13.80
  -5   0  -2  182.08   14.00
   5   0   2  189.98   14.60
   5   0   2  208.08   16.30
   5   0   2  182.28   15.60
   5   0   2  180.98   15.60
  -6   0  -2   34.20    4.00
  -6   0  -2   36.20    3.00
  -6   0  -2   26.80    2.40
   6   0   2   36.70    6.50
  -7   0  -2    7.60    4.50
   7   0   2   11.40    5.70
   7  -1  -2   -2.70    2.20
   7  -1  -2   -1.30    5.30
   7  -1  -2   -0.10    3.80
  -7   1   2   -0.70    3.30
  -7   1   2   -4.60    4.10
   6  -1  -2   73.99    8.50
   6  -1  -2   72.59    7.90
   6  -1  -2   88.59    8.80
  -6   1   2   91.29    9.40
  -6   1   2   84.79    7.10
   5  -1  -2    7.80    3.60
   5  -1  -2    0.70    2.90
   5  -1  -2    2.60    4.10
  -5   1   2    1.50    1.60
  -5   1   2    4.30    3.50
   4  -1  -2   56.89    5.50
   4  -1  -2   51.59    5.50
   4  -1  -2   51.39    6.30
  -4   1   2   53.99    4.60
   3  -1  -2 2376.16  153.58
   3  -1  -2 2224.08  153.68
  -3   1   2 2089.39  153.48
  -3   1   2 2003.30  152.78
   2  -1  -2 1267.17   86.29
   2  -1  -2 1229.28   86.39
  -2   1   2 1127.59   86.19
  -2   1   2 1326.07   86.99
  -2   1   2 1100.79   85.89
  -2   1   2 1273.97   86.19
   1  -1  -2 1668.13  111.39
   1  -1  -2 1594.64  111.09
  -1   1   2 1454.55  111.09
   0  -1  -2  166.18   12.90
   0  -1  -2  155.68   13.10
   0  -1  -2  190.38   13.20
   0   1   2  191.58   13.00
   0   1   2  194.18   13.20
   0   1   2  151.48   13.10
  -1  -1  -2  421.16   32.80
  -1  -1  -2  452.75   33.00
  -1  -1  -2  448.26   32.90
   1   1   2  481.55   32.90
   1   1   2  478.65   32.10
   1   1   2  422.76   32.80
   1   1   2  471.15   32.30
  -2  -1  -2  569.44   40.00
  -2  -1  -2  571.34   40.50
  -2  -1  -2  499.25   40.20
   2   1   2  605.44   39.60
   2   1   2  477.75   39.90
   2   1   2  595.64   40.30
  -3  -1  -2 1120.29   76.69
  -3  -1  -2  941.51   75.69
  -3  -1  -2  980.60   77.19
   3   1   2 1176.58   77.29
   3   1   2 1152.38   76.49
   3   1   2 1071.89   76.59
  -4  -1  -2  283.77   23.60
  -4  -1  -2  319.17   25.40
  -4  -1  -2  346.47   24.50
   4   1   2  350.86   24.90
   4   1   2  354.96   24.80
   4   1   2  348.37   25.60
   4   1   2  320.27   25.10
  -5  -1  -2  502.45   38.50
   5   1   2  535.25   38.90
   5   1   2  552.64   37.70
   5   1   2  449.56   37.90
   5   1   2  515.65   38.00
  -6  -1  -2    7.70    3.70
   6   1   2    1.20    4.90
   6   1   2    4.90    4.10
   6   1   2    2.60    2.80
   6   1   2    6.00    4.60
  -7  -1  -2   29.40    8.40
  -7  -1  -2   11.00    5.10
   7   1   2   23.30    3.40
   7   1   2   20.20    6.80
   7   1   2   21.40    4.00
   7   1   2   24.40    5.00
   7  -2  -2   84.29    8.90
   7  -2  -2   91.39    7.90
   7  -2  -2   72.09    9.10
  -7   2   2   75.89    7.40
  -7   2   2   91.59    7.90
  -7   2   2   78.69    9.70
  -7   2   2   80.49    7.20
   6  -2  -2  142.79   14.60
   6  -2  -2  184.88   14.50
   6  -2  -2  150.88   14.60
  -6   2   2  171.18   15.40
  -6   2   2  190.38   13.80
  -6   2   2  183.98   14.40
  -6   2   2  190.28   13.80
   5  -2  -2    3.10    2.70
   5  -2  -2    0.80    3.50
   5  -2  -2    6.60    4.20
  -5   2   2    3.30    1.80
  -5   2   2    3.40    2.20
  -5   2   2    5.50    1.50
   4  -2  -2   -0.70    2.60
   4  -2  -2   -1.80    1.80
   4  -2  -2   -1.40    2.50
  -4   2   2   -0.90    0.90
  -4   2   2    0.50    1.50
  -4   2   2    0.70    1.20
   3  -2  -2  434.46   32.70
   3  -2  -2  448.36   31.50
   3  -2  -2  429.26   31.90
  -3   2   2  413.96   31.30
  -3   2   2  424.36   31.40
  -3   2   2  461.55   31.50
  -3   2   2  463.75   32.70
   2  -2  -2    0.30    1.60
   2  -2  -2    2.00    2.30
   2  -2  -2    1.50    2.10
  -2   2   2    0.70    1.50
  -2   2   2    1.30    1.10
   1  -2  -2  921.81   66.39
   1  -2  -2  938.91   66.99
   1  -2  -2  845.52   65.99
  -1   2   2 1037.10   66.99
   0  -2  -2 5627.94  398.86
   0  -2  -2 5285.07  398.26
   0  -2  -2 6204.28  397.96
   0   2   2 5465.85  398.26
   0   2   2 5258.57  398.56
   0   2   2 5806.12  397.86
   0   2   2 5952.70  398.86
  -1  -2  -2   -1.30    0.90
  -1  -2  -2   -1.20    2.20
  -1  -2  -2   -0.90    1.00
   1   2   2   -0.50    1.80
   1   2   2   -0.90    1.00
   1   2   2   -1.10    1.80
  -2  -2  -2 1357.16   87.69
  -2  -2  -2 1270.27   87.29
   2   2   2 1231.78   86.39
   2   2   2 1028.50   86.69
   2   2   2 1204.38   87.09
  -3  -2  -2  413.06   30.90
  -3  -2  -2  398.66   30.50
  -3  -2  -2  368.86   29.10
   3   2   2  442.56   29.40
   3   2   2  399.06   29.90
   3   2   2  435.76   30.60
   3   2   2  376.76   29.00
  -4  -2  -2  933.11   63.89
  -4  -2  -2  789.02   61.29
  -4  -2  -2  752.82   65.19
   4   2   2  920.41   63.29
   4   2   2  860.41   62.19
   4   2   2  919.91   62.09
  -5  -2  -2    4.90    2.80
  -5  -2  -2    4.70    5.90
   5   2   2    7.00    3.50
   5   2   2    6.30    3.30
   5   2   2    3.80    3.90
   5   2   2   10.60    4.50
  -6  -2  -2   -4.10    5.70
  -6  -2  -2    0.70    3.90
   6   2   2   -0.50    3.70
   6   2   2    4.80    5.10
   6   2   2   -2.40    3.10
   6   2   2   -3.50    5.10
   7  -3  -2   20.20    6.00
   7  -3  -2   17.00    3.10
   7  -3  -2   21.70    5.00
  -7   3   2   27.30    5.20
  -7   3   2   18.40    3.50
  -7   3   2   22.60    4.10
   6  -3  -2  253.67   19.30
   6  -3  -2  201.78   19.60
  -6   3   2  245.88   19.50
  -6   3   2  250.27   18.60
  -6   3   2  270.07   18.60
   5  -3  -2  121.19   11.50
   5  -3  -2  149.19   11.10
   5  -3  -2  121.79   12.70
  -5   3   2  135.09    9.90
  -5   3   2  140.69   10.70
  -5   3   2  124.59   10.20
  -5   3   2  147.49   10.30
   4  -3  -2   73.39    5.90
   4  -3  -2   63.99    7.50
   4  -3  -2   63.79    6.80
  -4   3   2   72.19    6.20
  -4   3   2   71.29    6.00
  -4   3   2   74.99    5.40
   3  -3  -2 1040.60   70.99
   3  -3  -2  928.11   71.59
   3  -3  -2  987.20   72.19
  -3   3   2 1049.89   72.39
   2  -3  -2    0.30    2.40
   2  -3  -2    0.50    0.60
   2  -3  -2    2.60    1.10
   2  -3  -2    1.80    2.70
  -2   3   2    0.70    1.20
   1  -3  -2   28.30    4.10
   1  -3  -2   24.30    2.30
   1  -3  -2   31.90    2.40
   1  -3  -2   25.60    3.50
  -1   3   2   21.60    3.80
  -1   3   2   25.50    3.00
  -1   3   2   32.80    3.60
  -1   3   2   25.00    2.60
   0  -3  -2    2.70    2.70
   0  -3  -2    5.70    1.20
   0   3   2    3.20    1.60
   0   3   2    4.40    1.20
   0   3   2    4.10    2.40
   0   3   2    5.80    1.50
   0   3   2    3.70    1.90
  -1  -3  -2  207.78   16.40
  -1  -3  -2  205.68   17.30
   1   3   2  212.38   16.70
   1   3   2  195.38   16.40
   1   3   2  251.07   16.50
  -2  -3  -2  838.72   63.79
  -2  -3  -2  915.31   63.59
   2   3   2  761.52   62.99
   2   3   2  908.71   63.29
   2   3   2  956.10   62.89
  -3  -3  -2 1028.10   75.49
  -3  -3  -2 1020.60   74.89
   3   3   2 1031.20   74.29
   3   3   2  987.60   73.69
   3   3   2 1097.59   74.79
  -4  -3  -2  804.62   59.79
  -4  -3  -2  818.92   59.09
   4   3   2  834.92   57.49
   4   3   2  818.82   58.89
   4   3   2  710.73   57.09
   4   3   2  818.42   58.19
  -5  -3  -2  125.29   14.60
  -5  -3  -2  115.09    9.90
   5   3   2  127.99   10.70
   5   3   2  123.99   11.00
  -6  -3  -2   16.80    7.40
   6   3   2   28.20    4.90
   6   3   2   14.60    6.50
   6   3   2   18.90    6.20
   7  -4  -2   13.70    3.50
   7  -4  -2   12.40    6.10
  -7   4   2   11.00    3.30
  -7   4   2    8.90    3.80
   6  -4  -2   39.90    6.80
   6  -4  -2   39.30    4.70
  -6   4   2   44.50    4.80
  -6   4   2   39.50    3.20
  -6   4   2   38.90    3.40
  -6   4   2   38.60    4.70
  -6   4   2   37.00    4.20
   5  -4  -2   22.30    4.30
   5  -4  -2   28.30    5.00
  -5   4   2   24.90    3.80
  -5   4   2   31.20    3.80
  -5   4   2   25.50    2.30
  -5   4   2   30.80    3.50
   4  -4  -2   80.99    9.00
   4  -4  -2   74.99    7.80
  -4   4   2   91.69    7.80
   3  -4  -2 1923.81  131.39
   3  -4  -2 1771.32  132.69
   3  -4  -2 1842.02  132.49
  -3   4   2 1890.91  132.79
   2  -4  -2  200.38   14.60
   2  -4  -2  190.28   15.40
   2  -4  -2  181.78   14.20
   2  -4  -2  197.58   16.10
  -2   4   2  209.78   16.00
   1  -4  -2  116.79   11.70
   1  -4  -2  138.09   11.10
   1  -4  -2  133.09   10.30
  -1   4   2  162.48   12.00
  -1   4   2  125.79   10.50
  -1   4   2  151.08   12.10
  -1   4   2  150.88   11.00
   0  -4  -2 1199.28   90.49
   0  -4  -2 1160.28   89.49
   0   4   2 1282.57   90.59
   0   4   2 1281.77   89.49
   0   4   2 1302.87   90.39
   0   4   2 1320.57   89.09
  -1  -4  -2   46.90    6.90
  -1  -4  -2   60.99    5.50
   1   4   2   57.59    5.90
   1   4   2   62.89    5.30
   1   4   2   48.90    6.30
   1   4   2   55.59    4.60
   1   4   2   51.09    5.60
  -2  -4  -2    2.40    4.00
  -2  -4  -2    4.00    1.70
   2   4   2    5.40    3.30
   2   4   2    2.70    2.80
  -3  -4  -2  162.58   16.60
  -3  -4  -2  196.98   17.30
   3   4   2  203.18   14.50
   3   4   2  161.48   15.20
   3   4   2  208.98   16.10
  -4  -4  -2  130.89   11.30
  -4  -4  -2  150.88   15.50
   4   4   2  137.89   11.30
   4   4   2  165.38   13.70
   4   4   2  132.29   12.30
  -5  -4  -2   75.39    8.00
  -5  -4  -2   96.79   12.90
   5   4   2   84.59   10.00
   5   4   2   84.89    8.60
   5   4   2   87.19    7.80
   7  -5  -2    2.90    5.60
   7  -5  -2    0.90    2.60
  -7   5   2    0.10    2.00
  -7   5   2    3.90    1.50
  -7   5   2    3.50    3.30
  -7   5   2    2.60    4.40
  -7   5   2    3.10    2.00
   6  -5  -2   78.49    8.70
   6  -5  -2   81.29   10.00
  -6   5   2   96.19    8.50
  -6   5   2  107.29    7.30
  -6   5   2   81.29    6.90
  -6   5   2  113.09    8.70
  -6   5   2  106.69    8.50
   5  -5  -2   25.60    3.70
   5  -5  -2   19.40    4.90
  -5   5   2   30.70    3.70
  -5   5   2   30.50    4.50
   4  -5  -2    5.80    4.50
  -4   5   2    9.60    2.60
   3  -5  -2  177.28   12.30
   3  -5  -2  155.38   14.30
   3  -5  -2  155.68   14.10
   3  -5  -2  153.78   12.30
  -3   5   2  162.18   13.50
   2  -5  -2  347.47   22.80
   2  -5  -2  303.07   23.40
   2  -5  -2  284.47   22.20
   2  -5  -2  275.27   24.00
  -2   5   2  336.17   24.20
  -2   5   2  332.27   24.40
  -2   5   2  274.67   21.80
   1  -5  -2  399.56   28.30
   1  -5  -2  366.16   29.90
  -1   5   2  380.16   28.40
  -1   5   2  393.46   30.00
  -1   5   2  418.16   30.00
   0  -5  -2   47.80    7.00
   0   5   2   48.30    5.40
   0   5   2   43.90    5.90
   0   5   2   52.19    5.50
   0   5   2   63.69    5.30
   0   5   2   50.99    4.90
  -1  -5  -2   -1.30    1.70
  -1  -5  -2   -1.00    3.40
   1   5   2    4.20    2.10
   1   5   2    3.70    3.00
   1   5   2    1.10    1.50
   1   5   2    4.60    1.50
   1   5   2    0.60    3.10
  -2  -5  -2   99.39   11.40
  -2  -5  -2  112.79    9.30
   2   5   2  109.09    9.80
   2   5   2  113.29    9.10
   2   5   2   97.39   10.00
  -3  -5  -2  134.49   14.60
  -3  -5  -2  149.79   12.10
   3   5   2  149.49   11.90
   3   5   2  143.69   13.10
   3   5   2  159.48   13.80
  -4  -5  -2   81.19    7.70
  -4  -5  -2   84.29   12.40
   4   5   2   87.99   10.00
   4   5   2   96.99    9.50
   4   5   2   97.29    7.60
  -5  -5  -2   -3.70    7.40
   5   5   2    1.70    2.40
   5   5   2   -0.70    4.20
   5   5   2    3.00    2.60
   5   5   2   -1.30    5.30
   6  -6  -2   -1.10    2.50
  -6   6   2   -1.60    3.50
  -6   6   2   -0.40    3.90
  -6   6   2    0.00    3.70
  -5   6   2   15.10    4.00
  -5   6   2   15.50    4.10
   4  -6  -2   83.99   10.20
   4  -6  -2   85.19    8.60
   4  -6  -2  100.09    7.20
  -4   6   2   82.89    7.70
  -4   6   2  100.09    8.10
   3  -6  -2  356.16   30.80
   3  -6  -2  437.26   29.20
   3  -6  -2  408.46   30.80
   3  -6  -2  377.96   28.80
  -3   6   2  404.06   31.00
  -3   6   2  395.66   30.60
   2  -6  -2   56.79    5.30
   2  -6  -2   64.19    5.10
   2  -6  -2   46.30    7.40
   2  -6  -2   64.79    7.50
  -2   6   2   54.69    8.00
  -2   6   2   52.89    5.00
  -2   6   2   69.99    6.40
   1  -6  -2  187.68   17.60
  -1   6   2  211.08   15.70
  -1   6   2  216.78   16.90
   0  -6  -2   76.79    6.10
   0  -6  -2   61.39    8.50
   0   6   2   54.09    7.30
   0   6   2   61.89    6.70
   0   6   2   81.19    6.60
   0   6   2   73.09    7.00
  -1  -6  -2   30.10    7.60
  -1  -6  -2   33.90    3.40
   1   6   2   36.00    5.50
   1   6   2   28.10    3.60
   1   6   2   32.90    3.70
   1   6   2   23.10    5.30
   1   6   2   26.30    4.00
  -2  -6  -2  141.89   10.10
   2   6   2  103.39   11.30
   2   6   2  123.39   10.30
   2   6   2  118.19   10.40
   2   6   2  102.59    9.90
   2   6   2  143.79   12.00
  -3  -6  -2   29.90    7.90
  -3  -6  -2   18.80    4.50
   3   6   2   14.10    3.70
   3   6   2   29.70    6.90
   3   6   2   22.10    5.90
  -4  -6  -2   -2.80    7.00
  -4  -6  -2   -7.90    4.50
   4   6   2    7.60    6.30
   4   6   2    6.30    5.40
   4   6   2   -2.10    3.00
   6  -7  -2   13.50    3.20
  -6   7   2   12.40    4.90
  -6   7   2    3.20    4.90
   5  -7  -2   25.60    3.70
  -5   7   2   24.30    5.90
  -5   7   2   21.50    5.00
   4  -7  -2   32.60    3.80
   4  -7  -2   33.80    3.40
   4  -7  -2   28.60    4.60
  -4   7   2   42.40    5.10
   3  -7  -2    3.30    4.60
   3  -7  -2    8.60    5.80
   3  -7  -2    6.60    2.10
  -3   7   2    6.00    3.00
  -3   7   2    8.00    2.80
   2  -7  -2  167.48   17.00
   2  -7  -2  220.08   14.50
  -2   7   2  168.18   15.20
  -2   7   2  197.08   15.40
  -2   7   2  181.58   14.00
   1  -7  -2  153.18   11.50
   1  -7  -2  153.78   11.60
  -1   7   2  138.29   11.60
  -1   7   2  128.49   12.10
  -1   7   2  127.49   13.10
  -1   7   2  166.08   12.40
   0  -7  -2   27.30    2.90
   0   7   2   26.70    4.70
   0   7   2   21.30    3.60
   0   7   2   17.70    3.80
  -1  -7  -2   25.80    3.70
   1   7   2   31.10    4.10
   1   7   2   20.60    4.00
   1   7   2   26.70    5.80
   2   7   2   -1.90    4.30
   2   7   2    0.60    3.70
   2   7   2   -1.10    3.10
   2   7   2   -1.90    4.60
  -3  -7  -2   10.10    7.00
  -3  -7  -2    1.40    4.50
   3   7   2    2.10    4.60
   3   7   2   10.40    5.70
   5  -8  -2    3.00    3.40
   5  -8  -2    7.10    3.10
  -5   8   2    3.00    5.00
  -5   8   2    0.00    5.00
   4  -8  -2    4.90    5.70
   4  -8  -2    5.00    2.90
   4  -8  -2    6.00    2.90
   4  -8  -2    9.10    2.70
  -4   8   2    5.10    4.10
  -4   8   2   -2.30    4.10
  -4   8   2    8.10    4.80
   3  -8  -2    7.00    2.80
   3  -8  -2   12.10    2.70
  -3   8   2    7.20    3.60
  -3   8   2   20.90    6.20
   2  -8  -2   18.80    2.90
   2  -8  -2   18.10    5.90
   2  -8  -2   22.60    3.60
  -2   8   2   15.90    5.70
  -2   8   2   22.70    4.10
  -2   8   2   24.30    3.30
   1  -8  -2    6.60    3.10
   1  -8  -2    1.60    2.70
   1  -8  -2    1.20    5.10
  -1   8   2    8.30    4.80
  -1   8   2   10.40    3.20
  -1   8   2    4.40    3.40
   0  -8  -2    3.00    5.00
   0  -8  -2    2.90    2.50
   0   8   2   -1.20    3.70
   0   8   2    1.40    3.40
  -1  -8  -2   -1.80    3.40
  -1  -8  -2    1.20    6.00
   1   8   2   -5.50    4.10
   1   8   2    1.00    4.60
   1   8   2   -3.00    4.00
  -2  -8  -2   17.70    8.10
   2   8   2   14.50    6.00
   2   8   2    9.80    5.40
   3  -9  -2    3.60    3.60
   3  -9  -2    2.70    3.70
   3  -9  -2   11.00    6.60
  -3   9   2   -5.40    4.70
  -3   9   2   -1.00    6.20
   2  -9  -2   40.70   10.40
   2  -9  -2   58.99    5.80
  -2   9   2   60.09    5.30
  -2   9   2   56.59    8.90
  -2   9   2   46.90    6.60
   1  -9  -2   -3.70    6.10
   1  -9  -2    1.40    3.10
   1  -9  -2   -3.00    3.80
  -1   9   2    3.90    5.80
  -1   9   2   -0.20    4.60
  -1   9   2   -2.60    3.20
   0  -9  -2    2.20    4.30
   0  -9  -2   12.10    7.40
   0   9   2   11.00    4.30
   0   9   2    3.70    7.60
   0   9   2    0.50    4.70
   1   9  -3   10.60    5.90
  -1  -9   3   15.90    7.80
  -1  -9   3    9.60    4.00
  -1  -9   3   21.10    6.70
   0   9  -3   12.00    5.50
   0  -9   3    0.00    3.50
   0  -9   3    3.60    5.80
  -1   9  -3   -1.40    4.20
  -1   9  -3    9.20    4.70
   1  -9   3    5.90    4.40
   1  -9   3   -0.70    5.50
   1  -9   3   -0.10    3.70
  -2   9  -3   -4.10    4.20
  -2   9  -3    4.20    4.50
   2  -9   3    8.20    4.60
   2  -9   3    4.60    3.60
  -3   9  -3   -6.30    4.60
  -3   9  -3   -6.50    3.70
   3  -9   3   -3.00    4.10
   3  -9   3    1.90    4.00
   3  -9   3  -10.90    6.70
   3   8  -3   -1.60    6.60
  -3  -8   3   -4.30    6.10
  -3  -8   3   -0.30    7.40
  -3  -8   3    1.50    4.70
   2   8  -3    9.30    6.10
  -2  -8   3    0.80    6.30
  -2  -8   3   -0.40    3.50
  -2  -8   3    9.80    7.00
   1   8  -3    8.00    3.60
   1   8  -3   10.50    3.50
  -1  -8   3   18.50    7.20
  -1  -8   3   12.30    3.00
   0   8  -3    0.60    2.70
   0   8  -3    1.30    3.10
   0   8  -3    4.90    4.60
   0  -8   3    7.60    2.60
   0  -8   3    0.10    5.10
   0  -8   3    7.40    5.10
  -1   8  -3   79.29    7.80
  -1   8  -3   57.79    5.90
  -1   8  -3   60.39    6.10
   1  -8   3   57.09    7.30
   1  -8   3   73.89    8.50
   1  -8   3   71.29    5.50
  -2   8  -3    5.40    4.10
   2  -8   3    5.60    3.90
   2  -8   3    1.80    4.10
   2  -8   3    6.80    2.90
  -3   8  -3   -0.10    3.50
  -3   8  -3    3.50    3.70
   3  -8   3   -0.50    3.20
   3  -8   3    0.50    4.00
   3  -8   3   -2.00    3.50
  -4   8  -3   -1.30    3.40
  -4   8  -3    1.80    3.40
  -4   8  -3    6.70    4.10
  -4   8  -3    1.60    2.60
   4  -8   3    1.30    4.40
   4  -8   3    3.30    3.30
   4   7  -3    0.20    6.20
  -4  -7   3    0.10    6.10
  -4  -7   3    0.20    4.30
   3   7  -3    9.00    6.20
  -3  -7   3   19.40    6.50
  -3  -7   3   17.60    3.70
  -3  -7   3   22.70    7.30
   2   7  -3    0.50    5.30
  -2  -7   3   -2.70    4.50
  -2  -7   3    4.00    5.40
  -2  -7   3   -2.40    2.50
   1   7  -3   45.70    6.90
   1   7  -3   46.10    4.60
   1   7  -3   39.70    4.60
  -1  -7   3   49.10    8.20
  -1  -7   3   49.10    7.60
  -1  -7   3   48.40    4.10
   0   7  -3  125.69   10.90
   0   7  -3  147.89   12.40
   0   7  -3  134.99   11.20
   0  -7   3  123.29   10.30
   0  -7   3  124.29   13.40
  -1   7  -3   20.60    3.40
  -1   7  -3   21.40    3.20
   1  -7   3   12.60    4.30
   1  -7   3   25.30    5.40
   1  -7   3   23.20    2.60
  -2   7  -3   12.70    4.00
  -2   7  -3   11.20    3.00
  -2   7  -3   12.50    3.00
   2  -7   3   18.40    4.50
   2  -7   3   15.10    2.70
   2  -7   3   20.60    4.90
  -3   7  -3    0.10    4.90
  -3   7  -3    0.10    2.40
  -3   7  -3    3.30    3.00
   3  -7   3    2.50    3.50
   3  -7   3    2.70    3.80
  -4   7  -3   -3.40    3.00
  -4   7  -3    8.00    3.40
  -4   7  -3   -2.00    2.80
  -4   7  -3    3.10    2.30
  -4   7  -3   10.50    5.40
   4  -7   3    1.30    2.70
   4  -7   3   -1.80    3.80
  -5   7  -3   26.50    4.40
  -5   7  -3   39.30    6.80
  -5   7  -3   25.00    3.50
  -5   7  -3   15.20    4.40
   5  -7   3   25.10    6.90
   5   6  -3   -2.50    4.20
   5   6  -3   -6.40    5.90
  -5  -6   3   -7.00    5.00
  -5  -6   3    7.80    6.20
  -5  -6   3   -0.30    7.40
   4   6  -3   -1.50    4.80
  -4  -6   3    0.50    6.20
  -4  -6   3    4.00    4.90
  -4  -6   3   -1.80    3.30
   3   6  -3    4.70    5.00
  -3  -6   3    4.40    2.80
  -3  -6   3    9.00    6.80
  -3  -6   3    7.60    5.30
   2   6  -3    1.70    4.50
  -2  -6   3   11.80    5.90
  -2  -6   3    5.90    4.60
  -2  -6   3    5.20    2.20
   1   6  -3  504.85   40.60
   1   6  -3  483.25   36.80
  -1  -6   3  538.45   37.70
  -1  -6   3  485.75   38.30
  -1  -6   3  444.76   36.70
   0   6  -3   84.09    7.90
   0   6  -3   76.69    7.60
   0   6  -3   86.99    8.90
   0  -6   3   90.99    9.30
   0  -6   3   98.19    7.30
  -1   6  -3  521.25   36.10
  -1   6  -3  508.85   36.20
  -1   6  -3  483.35   36.90
   1  -6   3  416.16   39.60
   1  -6   3  419.96   35.80
   1  -6   3  523.85   36.00
   1  -6   3  516.65   36.40
  -2   6  -3  383.26   33.70
  -2   6  -3  453.25   33.20
  -2   6  -3  445.96   32.40
   2  -6   3  427.56   32.00
   2  -6   3  406.36   32.30
   2  -6   3  470.95   32.70
  -3   6  -3    0.30    3.40
  -3   6  -3   -2.50    2.10
  -3   6  -3   -3.20    1.90
  -3   6  -3   -4.10    3.50
   3  -6   3   -3.70    3.00
   3  -6   3    0.80    3.00
   3  -6   3    0.80    2.70
  -4   6  -3  119.69   12.00
  -4   6  -3  126.39   10.40
  -4   6  -3  144.39   10.50
  -4   6  -3  115.09   10.70
  -4   6  -3  126.69   10.00
   4  -6   3  117.79   11.70
  -5   6  -3   15.10    3.60
  -5   6  -3    7.10    4.20
  -5   6  -3   10.80    2.50
  -5   6  -3    9.90    3.40
  -5   6  -3   19.70    4.10
   5  -6   3   12.70    5.60
   5  -6   3   14.00    2.50
   5  -6   3   12.00    5.40
  -6   6  -3    4.10    5.30
  -6   6  -3    2.80    3.90
  -6   6  -3    1.00    3.50
  -6   6  -3   -4.10    4.00
  -6   6  -3    4.00    3.20
   6  -6   3    0.10    5.30
   6  -6   3   -3.80    2.70
   6  -6   3    3.50    6.30
   6   5  -3   83.19    8.10
   6   5  -3   95.89   10.90
  -6  -5   3  111.89   12.00
  -6  -5   3  135.59   22.80
  -6  -5   3   85.19    8.70
   5   5  -3   80.49    7.80
  -5  -5   3   62.89   10.50
  -5  -5   3   70.39    9.30
  -5  -5   3   59.39    6.20
  -4  -5   3   14.60    5.70
  -4  -5   3   22.90    3.30
  -4  -5   3   10.20    6.10
   3   5  -3   10.30    4.40
  -3  -5   3   10.50    5.20
  -3  -5   3   11.90    4.80
   2   5  -3 1104.19   82.29
   2   5  -3 1114.19   81.89
  -2  -5   3 1105.69   82.59
  -2  -5   3 1208.18   82.59
   1   5  -3  319.67   24.20
   1   5  -3  307.67   24.60
   1   5  -3  326.07   24.40
  -1  -5   3  359.66   25.00
  -1  -5   3  311.77   25.20
  -1  -5   3  273.07   23.80
   0   5  -3  185.08   14.20
   0   5  -3  177.38   14.50
   0   5  -3  173.38   13.80
   0  -5   3  177.08   13.60
   0  -5   3  170.78   14.20
   0  -5   3  150.18   14.70
  -1   5  -3   74.59    7.30
  -1   5  -3   71.19    7.60
  -1   5  -3   76.19    6.70
   1  -5   3   86.59    7.70
   1  -5   3   73.99    7.30
   1  -5   3   84.49    8.80
   1  -5   3   81.79    6.80
  -2   5  -3  134.29   11.80
  -2   5  -3  140.39   11.30
  -2   5  -3  135.39   11.90
   2  -5   3  149.19   11.70
   2  -5   3  122.99   11.50
   2  -5   3  152.48   11.20
  -3   5  -3   72.99    7.20
  -3   5  -3   94.89    7.80
  -3   5  -3   85.99    7.60
  -3   5  -3   83.39    8.30
  -3   5  -3   84.39    7.40
   3  -5   3   83.39    8.40
   3  -5   3   84.39    7.20
  -4   5  -3  206.58   15.90
  -4   5  -3  200.78   15.40
  -4   5  -3  200.98   15.20
  -4   5  -3  188.68   15.30
   4  -5   3  172.58   16.30
   4  -5   3  198.88   15.90
  -5   5  -3   63.39    6.00
  -5   5  -3   80.79    6.20
  -5   5  -3   76.89    6.30
  -5   5  -3   72.69    8.40
  -5   5  -3   69.49    6.00
   5  -5   3   63.69    7.10
   5  -5   3   62.99    8.20
   5  -5   3   70.09    8.60
  -6   5  -3    2.30    4.10
  -6   5  -3   -1.30    2.70
  -6   5  -3    3.10    3.30
  -6   5  -3   -1.90    4.40
   6  -5   3   -2.80    2.40
   6  -5   3    2.20    5.00
   6   4  -3   34.00    4.70
   6   4  -3   34.00    6.80
   6   4  -3   25.90    6.70
  -6  -4   3   22.30    8.20
  -6  -4   3   38.50    7.90
   5   4  -3    0.50    2.80
   5   4  -3    2.20    2.70
  -5  -4   3   -4.80    5.60
  -5  -4   3    3.70    3.20
   4   4  -3   80.29    9.40
   4   4  -3  112.29    8.90
  -4  -4   3   97.39    8.20
  -4  -4   3   73.39   10.50
  -4  -4   3   92.09   10.50
   3   4  -3    2.40    3.50
   3   4  -3    3.70    1.90
  -3  -4   3    3.30    3.90
  -3  -4   3   -0.80    4.00
  -3  -4   3   -1.10    1.80
   2   4  -3   64.79    7.60
  -2  -4   3   88.49    7.10
   1   4  -3  129.29   11.30
  -1  -4   3  144.99   11.80
  -1  -4   3  119.29   10.60
   0   4  -3   46.50    5.60
   0   4  -3   53.79    5.90
   0  -4   3   58.39    5.80
   0  -4   3   47.60    6.40
   0  -4   3   47.00    4.80
  -1   4  -3 1056.09   74.49
  -1   4  -3 1032.70   75.39
  -1   4  -3  938.71   74.49
   1  -4   3  986.70   74.69
   1  -4   3 1180.88   74.59
   1  -4   3 1038.50   74.59
   1  -4   3 1062.19   75.49
  -2   4  -3  835.12   56.49
  -2   4  -3  667.33   56.49
  -2   4  -3  812.82   56.99
   2  -4   3  812.32   56.39
   2  -4   3  732.43   56.89
   2  -4   3  818.72   56.29
   2  -4   3  799.32   56.49
  -3   4  -3    3.60    1.50
  -3   4  -3    3.70    3.30
  -3   4  -3    2.40    1.50
   3  -4   3    1.30    2.80
   3  -4   3    2.80    2.80
   3  -4   3    2.40    2.90
  -4   4  -3  602.74   44.40
  -4   4  -3  630.84   44.90
  -4   4  -3  593.54   44.50
  -4   4  -3  634.14   44.80
  -4   4  -3  650.43   44.50
   4  -4   3  597.74   44.50
   4  -4   3  606.44   45.00
   4  -4   3  548.65   45.30
  -5   4  -3    5.50    1.90
  -5   4  -3   13.80    4.80
  -5   4  -3    7.40    2.30
   5  -4   3    4.30    2.20
   5  -4   3    5.20    4.50
   5  -4   3    5.90    4.10
  -6   4  -3   11.00    4.70
  -6   4  -3   -0.70    2.60
  -6   4  -3    4.00    3.10
  -6   4  -3    1.80    3.00
  -6   4  -3    0.60    2.40
   6  -4   3   -0.10    2.20
   6  -4   3   -2.80    5.10
  -7   4  -3    8.70    5.30
  -7   4  -3    2.20    3.20
  -7   4  -3   -1.70    4.20
   7  -4   3    0.40    2.90
   7  -4   3    7.60    2.90
   7   3  -3    1.80    6.40
   7   3  -3   11.20   10.30
  -7  -3   3    0.70    5.40
  -7  -3   3   -2.20    5.30
   6   3  -3  187.18   16.70
   6   3  -3  174.48   16.10
   6   3  -3  177.18   14.30
  -6  -3   3  209.28   14.90
   5   3  -3  205.78   16.90
   5   3  -3  197.08   15.80
   5   3  -3  200.98   17.40
   5   3  -3  222.48   16.50
  -5  -3   3  219.58   18.00
  -5  -3   3  192.78   16.30
   4   3  -3    9.90    2.30
   4   3  -3   -1.30    5.10
  -4  -3   3    5.90    2.00
  -4  -3   3   10.30    4.10
   3   3  -3  860.31   61.59
   3   3  -3  846.12   61.79
  -3  -3   3  814.42   61.39
  -3  -3   3  867.21   61.99
   2   3  -3 6109.29  411.36
   2   3  -3 5494.85  410.76
  -2  -3   3 5936.71  410.86
  -2  -3   3 6140.69  411.26
  -2  -3   3 5433.16  411.26
   1   3  -3 1603.94  117.29
   1   3  -3 1620.74  117.69
  -1  -3   3 1756.12  117.09
  -1  -3   3 1757.12  117.39
  -1  -3   3 1505.05  117.69
   0   3  -3  142.69   11.50
   0   3  -3  155.48   12.00
   0   3  -3  152.48   11.10
   0  -3   3  135.89   12.10
   0  -3   3  141.99   11.20
   0  -3   3  141.89   11.20
  -1   3  -3    3.20    2.40
  -1   3  -3    1.50    1.00
  -1   3  -3    3.60    1.20
   1  -3   3    2.80    1.20
   1  -3   3    3.80    2.60
   1  -3   3    1.70    2.30
   1  -3   3    4.30    1.60
  -2   3  -3  246.68   19.20
  -2   3  -3  244.28   19.60
  -2   3  -3  256.07   19.70
  -2   3  -3  234.38   19.60
   2  -3   3  281.87   19.40
   2  -3   3  277.77   19.60
   2  -3   3  269.67   20.00
   2  -3   3  276.37   19.80
  -3   3  -3  430.06   31.00
  -3   3  -3  431.86   30.60
  -3   3  -3  417.46   31.00
  -3   3  -3  405.56   30.80
  -3   3  -3  440.26   30.80
   3  -3   3  445.96   31.20
   3  -3   3  403.86   30.60
   3  -3   3  368.36   31.10
  -4   3  -3  853.71   62.19
  -4   3  -3  874.71   61.89
  -4   3  -3  916.21   62.29
  -4   3  -3  898.01   61.99
  -4   3  -3  874.61   62.29
   4  -3   3  751.22   62.49
   4  -3   3  838.62   61.99
   4  -3   3  863.41   62.59
  -5   3  -3  123.29   10.30
  -5   3  -3  122.89   11.50
  -5   3  -3  142.19   10.50
  -5   3  -3  118.49    9.80
  -5   3  -3  123.09    9.90
   5  -3   3  122.19   11.80
   5  -3   3  120.99   11.20
  -6   3  -3   34.20    4.10
  -6   3  -3   34.10    5.90
  -6   3  -3   29.90    3.40
  -6   3  -3   38.50    3.60
  -6   3  -3   28.90    4.20
   6  -3   3   28.40    3.40
   6  -3   3   34.00    6.50
  -7   3  -3    2.40    2.50
  -7   3  -3    3.90    2.70
  -7   3  -3   -5.10    4.10
  -7   3  -3    5.20    3.20
  -7   3  -3    1.20    5.30
   7  -3   3   -2.50    2.80
   7   2  -3   24.60    6.80
   7   2  -3   22.10    5.80
  -7  -2   3   18.00    6.10
   6   2  -3   17.10    2.60
   6   2  -3   23.00    5.80
   6   2  -3   24.00    1.80
  -6  -2   3   23.60    6.30
  -6  -2   3   22.80    4.10
   5   2  -3   35.10    3.50
   5   2  -3   32.20    5.50
   5   2  -3   31.20    5.50
  -5  -2   3   32.30    3.80
   4   2  -3    3.70    1.90
   4   2  -3   -0.50    3.00
   4   2  -3    0.00    2.90
  -4  -2   3    3.50    3.40
   3   2  -3  253.17   20.60
   3   2  -3  299.17   21.00
  -3  -2   3  272.67   20.50
  -3  -2   3  248.78   21.00
   2   2  -3  501.25   35.90
   2   2  -3  479.25   35.60
  -2  -2   3  485.45   35.40
  -2  -2   3  477.05   36.00
   1   2  -3 2387.66  156.38
   1   2  -3 1979.10  156.18
   1   2  -3 2289.57  156.88
  -1  -2   3 2224.68  156.88
  -1  -2   3 2167.78  156.08
   0   2  -3 1000.10   68.99
   0   2  -3  849.12   69.49
   0   2  -3 1052.39   69.79
   0  -2   3  982.60   68.89
   0  -2   3  947.41   69.79
   0  -2   3 1011.00   69.29
  -1   2  -3  142.99   10.90
  -1   2  -3  123.79   10.10
  -1   2  -3  117.79   10.70
  -1   2  -3  137.69   10.80
   1  -2   3  156.58   10.90
   1  -2   3  136.09   10.60
   1  -2   3  140.09   11.00
   1  -2   3  153.28   10.30
  -2   2  -3  514.05   37.40
  -2   2  -3  505.05   36.70
  -2   2  -3  449.56   37.00
  -2   2  -3  531.35   37.00
  -2   2  -3  487.95   37.20
   2  -2   3  547.95   37.10
   2  -2   3  517.35   37.30
   2  -2   3  495.35   37.20
   2  -2   3  573.24   37.40
   2  -2   3  498.05   36.80
  -3   2  -3  139.09   11.10
  -3   2  -3  136.99   11.70
  -3   2  -3  140.09   11.70
  -3   2  -3  146.89   11.00
   3  -2   3  140.99   11.60
   3  -2   3  145.99   12.00
   3  -2   3  153.18   11.50
   3  -2   3  147.79   12.00
  -4   2  -3  284.47   21.60
  -4   2  -3  290.37   21.50
  -4   2  -3  310.17   22.50
  -4   2  -3  279.57   22.20
   4  -2   3  298.67   22.80
   4  -2   3  296.37   22.20
   4  -2   3  277.37   22.80
  -5   2  -3   -0.30    1.60
  -5   2  -3    8.80    2.40
  -5   2  -3    3.20    1.20
  -5   2  -3    4.90    5.30
   5  -2   3    1.40    4.50
   5  -2   3    6.10    4.10
  -6   2  -3   41.70    4.30
  -6   2  -3   35.50    3.50
  -6   2  -3   50.99    7.10
  -6   2  -3   48.20    4.00
  -6   2  -3   41.60    4.80
   6  -2   3   38.80    7.00
   6  -2   3   43.90    7.20
   6  -2   3   37.60    4.70
  -7   2  -3   12.80    4.70
  -7   2  -3   14.10    3.20
  -7   2  -3   29.20    6.20
   7   1  -3   26.30    6.40
   7   1  -3   31.30    6.30
   7   1  -3   24.00    3.40
  -7  -1   3   31.20    5.10
  -7  -1   3   37.60    7.60
   6   1  -3   65.09    8.30
   6   1  -3   64.09    8.00
  -6  -1   3   85.99    9.40
  -6  -1   3   66.99    6.20
   5   1  -3   22.60    5.00
   5   1  -3   25.50    4.50
  -5  -1   3   19.10    3.10
  -5  -1   3   32.50    6.20
   4   1  -3  210.98   16.60
   4   1  -3  229.68   17.20
   4   1  -3  198.18   15.60
  -4  -1   3  220.48   16.90
  -4  -1   3  225.88   17.70
   3   1  -3  469.85   33.30
   3   1  -3  435.96   33.00
   3   1  -3  409.76   32.10
   3   1  -3  462.55   32.50
  -3  -1   3  428.96   32.90
  -3  -1   3  491.45   33.90
   2   1  -3 2778.82  177.38
   2   1  -3 2640.14  177.88
   2   1  -3 2423.96  178.28
   2   1  -3 2267.07  177.38
  -2  -1   3 2595.34  177.88
  -2  -1   3 2386.16  178.28
   1   1  -3 1138.19   87.29
   1   1  -3 1314.37   87.89
   1   1  -3 1192.08   87.09
  -1  -1   3 1245.78   87.09
  -1  -1   3 1338.17   87.39
  -1  -1   3 1159.48   87.79
   0   1  -3 1573.44  125.49
   0   1  -3 1810.82  125.29
   0   1  -3 1834.02  125.59
   0  -1   3 1644.14  125.49
   0  -1   3 1948.01  125.59
   0  -1   3 1827.92  125.29
  -1   1  -3  853.61   59.29
  -1   1  -3  826.22   59.49
  -1   1  -3  838.42   59.59
   1  -1   3  819.52   59.29
   1  -1   3  915.91   59.09
   1  -1   3  746.63   59.49
  -2   1  -3   50.59    5.00
  -2   1  -3   49.20    4.60
  -2   1  -3   50.49    4.10
  -2   1  -3   55.29    5.30
   2  -1   3   41.90    5.00
   2  -1   3   52.19    4.80
   2  -1   3   52.59    5.20
   2  -1   3   56.89    5.10
  -3   1  -3   81.99    6.70
  -3   1  -3   90.79    7.20
  -3   1  -3   80.69    7.70
   3  -1   3   97.89    7.90
   3  -1   3  105.19    8.60
   3  -1   3   99.69    8.10
   3  -1   3   84.29    8.30
   3  -1   3   84.59    7.70
  -4   1  -3  462.45   32.10
  -4   1  -3  373.16   31.20
  -4   1  -3  416.06   32.60
   4  -1   3  445.26   32.50
   4  -1   3  440.56   32.70
   4  -1   3  457.65   32.30
   4  -1   3  480.95   33.30
  -5   1  -3    1.60    2.60
  -5   1  -3   -1.60    1.40
  -5   1  -3    0.00    1.60
  -5   1  -3    1.20    0.70
   5  -1   3   -0.50    4.10
   5  -1   3   -1.90    2.60
   5  -1   3   -3.90    3.40
  -6   1  -3    1.30    3.20
  -6   1  -3    1.60    1.90
   6  -1   3   -4.90    5.00
   6  -1   3   -0.50    2.30
   6  -1   3   -7.00    6.50
   6  -1   3    5.00    3.00
  -7   1  -3   -0.20    4.90
   7  -1   3    1.50    2.70
   7  -1   3   -1.00    4.00
   7  -1   3    6.00    5.70
   7   0  -3   33.00    6.80
   7   0  -3   33.80    3.40
   7   0  -3   38.70    6.60
  -7   0   3   37.00    7.40
  -7   0   3   26.90    4.60
   6   0  -3   10.60    4.30
   6   0  -3   14.60    4.80
  -6   0   3   20.80    4.30
  -6   0   3   17.20    5.20
   5   0  -3  135.29   12.20
   5   0  -3  147.09   12.50
  -5   0   3  150.38   11.90
  -5   0   3  151.38   13.30
   4   0  -3  182.68   14.80
   4   0  -3  196.28   15.10
  -4   0   3  196.78   14.90
  -4   0   3  188.28   15.80
   3   0  -3 1596.24  114.89
   3   0  -3 1823.32  115.79
  -3   0   3 1484.05  116.19
  -3   0   3 1616.54  115.59
   2   0  -3  186.08   13.30
   2   0  -3  181.18   13.60
   2   0  -3  176.68   13.20
  -2   0   3  188.48   12.90
  -2   0   3  166.58   14.10
  -2   0   3  179.98   13.30
   1   0  -3 1978.70  146.19
   1   0  -3 2159.78  146.59
   1   0  -3 2311.87  146.19
  -1   0   3 2133.09  146.69
  -1   0   3 2023.30  146.59
  -1   0   3 1849.61  146.99
   0   0  -3    0.70    1.20
   0   0  -3    1.30    1.50
   0   0   3    2.80    2.00
   0   0   3    0.00    1.80
   0   0   3    1.90    1.00
   0   0   3    1.70    1.40
  -1   0  -3 5940.91  396.16
  -1   0  -3 4825.02  396.36
  -1   0  -3 5272.17  396.56
   1   0   3 6163.38  396.26
   1   0   3 5932.01  396.46
  -2   0  -3 4285.27  338.37
  -2   0  -3 5366.76  338.07
  -2   0  -3 4176.18  338.17
   2   0   3 5166.48  338.37
   2   0   3 4669.33  337.87
   2   0   3 4706.93  338.27
   2   0   3 5204.58  338.67
  -3   0  -3  656.73   52.79
  -3   0  -3  715.83   52.49
   3   0   3  778.22   53.19
   3   0   3  760.12   52.49
   3   0   3  723.03   52.39
   3   0   3  740.73   52.59
  -4   0  -3    9.60    1.60
   4   0   3    8.10    3.90
   4   0   3    7.00    3.60
   4   0   3    5.70    3.00
   4   0   3   11.60    3.20
  -5   0  -3  151.18   11.20
  -5   0  -3  127.69   11.50
   5   0   3  148.49   12.00
   5   0   3  131.99   12.40
   5   0   3  135.89   12.70
   5   0   3  151.98   13.50
  -6   0  -3  114.19    9.80
   6   0   3   89.69   13.70
   6   0   3  124.89   10.20
   6   0   3  120.19   11.80
  -7   0  -3   -3.60    5.00
   7   0   3   -4.80    2.70
   7   0   3    0.90    2.90
   7   0   3   -4.80    6.10
   7   0   3    5.90    3.90
   7  -1  -3   53.99    6.60
   7  -1  -3   35.20    7.70
   7  -1  -3   41.90    4.50
  -7   1   3   50.09    4.80
  -7   1   3   44.50    7.90
   6  -1  -3   56.79    6.50
   6  -1  -3   63.09    7.10
   6  -1  -3   58.79    7.70
  -6   1   3   64.09    8.80
  -6   1   3   68.79    5.80
   5  -1  -3  129.29   11.90
   5  -1  -3  154.78   11.90
   5  -1  -3  133.39   12.60
  -5   1   3  146.39   13.00
  -5   1   3  137.49   11.20
   4  -1  -3  145.79   11.20
   4  -1  -3  126.39   11.20
  -4   1   3  146.59   10.90
   3  -1  -3  423.56   29.40
   3  -1  -3  405.66   29.40
  -3   1   3  410.36   29.20
  -3   1   3  380.76   28.90
   2  -1  -3  294.07   21.30
   2  -1  -3  286.47   21.30
   2  -1  -3  294.07   21.20
  -2   1   3  275.87   21.30
  -2   1   3  321.37   22.00
   1  -1  -3 1528.85  109.49
   1  -1  -3 1490.45  109.59
  -1   1   3 1547.85  109.49
  -1   1   3 1614.04  109.59
   0  -1  -3  563.44   43.50
   0  -1  -3  628.14   43.40
   0  -1  -3  648.84   43.30
   0   1   3  510.35   43.40
   0   1   3  611.04   42.90
   0   1   3  662.43   43.40
  -1  -1  -3 1497.75  103.89
  -1  -1  -3 1360.56  103.89
  -1  -1  -3 1512.85  103.09
  -1  -1  -3 1343.77  103.99
   1   1   3 1480.75  103.79
   1   1   3 1665.73  104.09
   1   1   3 1378.96  103.99
  -2  -1  -3   23.00    2.70
  -2  -1  -3   16.40    3.40
   2   1   3   15.40    4.00
   2   1   3   23.60    2.60
  -3  -1  -3  153.68   13.10
  -3  -1  -3  139.09   12.50
  -3  -1  -3  157.28   12.10
   3   1   3  152.38   12.90
   3   1   3  162.68   11.90
   3   1   3  151.78   12.50
  -4  -1  -3    2.20    1.90
  -4  -1  -3    0.30    1.60
  -4  -1  -3    3.90    4.00
   4   1   3    0.60    2.80
   4   1   3   -4.10    3.60
   4   1   3   -2.00    2.40
  -5  -1  -3  243.38   20.10
  -5  -1  -3  213.28   17.60
   5   1   3  215.68   19.10
   5   1   3  226.88   17.80
   5   1   3  218.98   17.80
   5   1   3  228.98   18.40
  -6  -1  -3   14.20    4.20
  -6  -1  -3   26.10    7.40
   6   1   3   22.90    4.70
   6   1   3   28.30    6.50
   6   1   3   24.30    5.70
   6   1   3   28.90    7.00
   7  -2  -3   -2.10    2.20
   7  -2  -3   -5.30    5.60
   7  -2  -3    3.10    5.50
  -7   2   3    0.30    3.20
  -7   2   3    2.40    4.50
  -7   2   3   -3.60    2.70
  -7   2   3    2.60    2.80
   6  -2  -3  111.79   11.30
   6  -2  -3  130.09   10.90
   6  -2  -3  117.09   11.20
  -6   2   3  135.09    9.90
  -6   2   3  115.89   14.40
  -6   2   3  118.69   10.40
  -6   2   3  122.19    9.80
   5  -2  -3   21.10    5.40
   5  -2  -3   20.10    4.40
   5  -2  -3   29.10    4.00
  -5   2   3   31.00    3.10
  -5   2   3   25.90    2.60
  -5   2   3   23.30    3.70
   4  -2  -3  462.65   35.50
   4  -2  -3  453.25   34.60
   4  -2  -3  513.75   34.30
  -4   2   3  448.96   33.70
  -4   2   3  483.25   34.10
  -4   2   3  466.95   33.80
  -4   2   3  485.05   35.40
   3  -2  -3  314.37   22.10
   3  -2  -3  306.07   23.20
   3  -2  -3  299.87   22.50
  -3   2   3  310.57   22.30
  -3   2   3  293.57   23.20
   2  -2  -3 2108.19  142.69
   2  -2  -3 2091.19  142.99
   2  -2  -3 1733.63  141.69
   2  -2  -3 1880.61  141.69
  -2   2   3 2106.89  142.39
  -2   2   3 2159.58  142.99
   1  -2  -3 1708.73  130.89
   1  -2  -3 1844.12  130.69
   1  -2  -3 1848.42  130.39
   1  -2  -3 1826.82  130.09
  -1   2   3 1793.72  130.69
  -1   2   3 2044.60  131.09
   0  -2  -3   13.80    2.20
   0  -2  -3   14.50    1.70
   0  -2  -3   12.90    1.60
   0  -2  -3   14.60    3.00
   0   2   3   16.60    2.50
   0   2   3   13.50    2.30
   0   2   3   11.90    3.20
  -1  -2  -3  867.61   64.49
  -1  -2  -3  814.82   64.49
  -1  -2  -3  844.32   64.39
   1   2   3  965.40   64.39
   1   2   3  911.01   64.59
   1   2   3 1005.80   64.09
   1   2   3  871.81   64.49
  -2  -2  -3 2060.69  147.39
  -2  -2  -3 1826.92  146.89
  -2  -2  -3 2024.70  147.29
   2   2   3 2086.19  146.19
   2   2   3 2215.08  145.89
   2   2   3 2078.79  147.09
   2   2   3 2195.28  147.19
  -3  -2  -3  109.89    9.10
  -3  -2  -3  107.19   10.70
  -3  -2  -3  104.89    9.60
   3   2   3  112.09    8.60
   3   2   3  114.69   10.20
   3   2   3  104.49    9.60
  -4  -2  -3   39.80    7.90
  -4  -2  -3   40.10    3.80
   4   2   3   45.00    6.60
   4   2   3   37.90    5.50
   4   2   3   39.40    4.90
  -5  -2  -3   91.19   11.70
  -5  -2  -3   85.89    7.90
   5   2   3   92.49    9.70
   5   2   3   84.49    8.10
   5   2   3   82.09    8.30
  -6  -2  -3   26.40    8.50
   6   2   3   31.00    7.50
   6   2   3   32.00    6.60
   6   2   3   36.30    5.70
   6   2   3   34.30    5.40
   7  -3  -3    1.10    3.50
   7  -3  -3    4.60    5.20
   7  -3  -3    4.60    2.30
  -7   3   3   -5.40    3.40
  -7   3   3    3.90    2.60
  -7   3   3   -0.80    2.50
   6  -3  -3   72.09    7.80
   6  -3  -3   72.39    9.00
   6  -3  -3   85.09    8.00
  -6   3   3   90.59    6.60
  -6   3   3   80.19    7.00
  -6   3   3   76.39    6.80
   5  -3  -3   54.69    7.00
   5  -3  -3   58.49    9.10
   5  -3  -3   73.89    6.30
  -5   3   3   63.79    5.60
  -5   3   3   62.69    5.80
  -5   3   3   78.59    6.40
  -5   3   3   68.69    5.20
   4  -3  -3   15.60    3.60
   4  -3  -3   19.40    2.50
   4  -3  -3   20.50    5.10
  -4   3   3   22.60    2.90
  -4   3   3   23.30    3.30
   3  -3  -3   -2.00    2.80
   3  -3  -3    4.60    2.50
   3  -3  -3   -4.10    3.00
  -3   3   3    1.10    2.20
   2  -3  -3  234.58   16.30
   2  -3  -3  227.78   17.80
   2  -3  -3  199.78   17.00
  -2   3   3  239.68   17.70
  -2   3   3  219.28   17.20
   1  -3  -3 1938.01  148.09
   1  -3  -3 2165.08  147.29
   1  -3  -3 1996.00  146.99
  -1   3   3 2300.07  148.49
  -1   3   3 1775.02  147.59
  -1   3   3 2327.67  147.09
   0  -3  -3    3.10    3.20
   0  -3  -3    1.90    0.90
   0   3   3    3.50    2.60
   0   3   3    1.10    2.00
  -1  -3  -3   43.90    4.40
  -1  -3  -3   46.20    5.90
   1   3   3   47.70    4.20
   1   3   3   48.80    5.20
   1   3   3   37.50    5.30
   1   3   3   48.40    5.20
  -2  -3  -3   46.80    6.50
  -2  -3  -3   55.79    5.00
   2   3   3   45.00    5.70
   2   3   3   53.99    6.20
   2   3   3   56.09    4.40
   2   3   3   43.30    3.80
  -3  -3  -3   86.89    9.70
  -3  -3  -3   81.29    7.30
   3   3   3   87.69    8.40
   3   3   3   85.99    9.40
   3   3   3   82.29    6.60
   3   3   3   74.69    6.30
  -4  -3  -3   13.10    5.70
   4   3   3    6.90    2.50
   4   3   3    8.80    3.70
   4   3   3   13.90    4.40
   4   3   3    8.10    1.30
  -5  -3  -3  160.38   12.80
  -5  -3  -3  155.78   16.10
   5   3   3  172.28   13.10
   5   3   3  158.38   13.70
  -6  -3  -3   -3.90    4.80
   6   3   3   -5.00    5.80
   6   3   3    4.50    2.70
   6   3   3    0.50    3.70
   6   3   3   -4.70    3.70
   7  -4  -3   20.40    6.90
   7  -4  -3   25.70    3.80
  -7   4   3   25.40    3.50
  -7   4   3   27.30    3.20
   6  -4  -3  140.29   13.80
   6  -4  -3  162.08   13.90
  -6   4   3  147.09   11.90
  -6   4   3  158.28   11.40
  -6   4   3  159.78   12.80
  -6   4   3  166.38   12.10
   5  -4  -3    7.20    2.90
   5  -4  -3    8.80    4.30
  -5   4   3    5.60    2.50
  -5   4   3    6.70    2.20
   4  -4  -3  263.57   22.70
  -4   4   3  312.57   22.60
  -4   4   3  288.37   21.80
   3  -4  -3    1.30    3.20
   3  -4  -3    2.40    3.40
   3  -4  -3    4.40    1.00
  -3   4   3    7.80    3.20
   2  -4  -3 1920.51  143.09
   2  -4  -3 1928.01  142.39
   2  -4  -3 1978.50  141.79
  -2   4   3 2194.98  143.59
   1  -4  -3 1320.27  102.59
   1  -4  -3 1548.55  101.79
   1  -4  -3 1430.76  100.89
   1  -4  -3 1435.66  101.29
  -1   4   3 1551.34  102.99
  -1   4   3 1221.18  102.09
  -1   4   3 1510.75  101.39
   0  -4  -3  224.08   17.10
   0  -4  -3  206.08   18.30
   0   4   3  219.18   16.50
   0   4   3  232.08   18.10
   0   4   3  255.97   18.00
   0   4   3  223.18   17.20
  -1  -4  -3  126.29   12.00
  -1  -4  -3  132.19   10.80
   1   4   3  123.49   11.00
   1   4   3  115.69    9.30
   1   4   3  113.79   11.10
   1   4   3  151.68   11.20
   1   4   3  144.49   10.60
  -2  -4  -3  256.57   18.20
  -2  -4  -3  216.38   19.00
   2   4   3  212.18   18.10
   2   4   3  215.38   16.10
   2   4   3  207.98   18.00
   2   4   3  245.68   17.40
   2   4   3  227.48   18.10
  -3  -4  -3  113.29    9.20
  -3  -4  -3   91.09   11.40
   3   4   3  122.39   10.80
   3   4   3  102.69   10.10
   3   4   3  109.69    8.30
   3   4   3  106.09    8.50
  -4  -4  -3   38.10    4.60
  -4  -4  -3   42.40    8.70
   4   4   3   47.40    7.00
   4   4   3   48.90    4.50
   4   4   3   42.00    3.70
   4   4   3   45.30    6.20
  -5  -4  -3   -5.50    5.80
  -5  -4  -3   -3.10    4.60
   5   4   3    5.80    4.00
   5   4   3    1.90    2.20
   5   4   3   -0.90    4.10
  -7   5   3    1.10    1.90
  -7   5   3    4.90    1.40
  -7   5   3    0.60    4.50
   6  -5  -3    2.20    5.20
   6  -5  -3    5.40    2.30
  -6   5   3    1.10    3.40
  -6   5   3   -0.80    2.80
   5  -5  -3   -2.60    1.90
  -5   5   3   -4.60    2.70
  -5   5   3   -4.10    2.60
   4  -5  -3   82.29    9.50
   4  -5  -3   71.89    9.60
   4  -5  -3   88.29    6.60
  -4   5   3   88.19    7.50
  -4   5   3   88.29    8.50
   3  -5  -3  647.74   48.00
   3  -5  -3  687.73   46.70
  -3   5   3  594.74   48.10
  -3   5   3  667.23   47.70
   2  -5  -3    6.80    1.50
   2  -5  -3    5.00    3.70
   2  -5  -3    4.80    3.30
   2  -5  -3    6.20    1.40
  -2   5   3    3.90    3.30
  -2   5   3    3.60    2.00
   1  -5  -3  372.96   26.60
   1  -5  -3  330.37   28.30
  -1   5   3  380.16   26.80
  -1   5   3  355.26   28.30
  -1   5   3  385.36   28.30
  -1   5   3  375.26   28.10
   0  -5  -3   25.00    5.40
   0  -5  -3   29.50    2.80
   0   5   3   32.90    4.10
   0   5   3   19.60    4.50
   0   5   3   30.30    3.20
   0   5   3   32.80    4.50
   0   5   3   24.00    3.00
  -1  -5  -3   -3.20    1.80
  -1  -5  -3    0.00    5.80
   1   5   3   -0.90    1.90
   1   5   3    0.50    1.60
   1   5   3   -2.50    3.00
   1   5   3    0.90    1.20
  -2  -5  -3  125.09   13.30
  -2  -5  -3  138.59   10.60
   2   5   3  128.39   10.80
   2   5   3  121.99   11.80
   2   5   3  107.99    9.10
   2   5   3  135.69   10.40
  -3  -5  -3    0.80    6.10
  -3  -5  -3   10.00    3.10
   3   5   3    9.60    2.50
   3   5   3    6.40    4.90
   3   5   3    4.30    1.30
   3   5   3    4.30    3.70
  -4  -5  -3   -1.50    3.90
  -4  -5  -3    3.80    6.90
   4   5   3    8.10    2.30
   4   5   3    9.00    4.50
   4   5   3    8.90    5.40
   4   5   3    2.80    1.60
  -5  -5  -3   -4.80    5.40
  -5  -5  -3    2.60    8.20
   5   5   3    6.10    2.90
   5   5   3   -4.10    7.00
   5   5   3   -1.80    2.10
   6  -6  -3   36.90    4.30
  -6   6   3   36.40    5.80
   5  -6  -3    4.50    2.20
  -5   6   3    8.80    3.70
  -5   6   3    3.80    3.00
   4  -6  -3   35.00    3.20
   4  -6  -3   30.30    4.90
   4  -6  -3   25.40    6.70
  -4   6   3   34.10    3.80
  -4   6   3   31.90    6.10
   3  -6  -3   47.40    4.30
   3  -6  -3   42.80    8.20
   3  -6  -3   45.50    7.60
  -3   6   3   48.20    8.20
  -3   6   3   59.09    5.20
  -3   6   3   55.99    5.20
   2  -6  -3  269.67   19.40
   2  -6  -3  207.38   20.00
   2  -6  -3  257.47   18.10
   2  -6  -3  205.48   17.20
  -2   6   3  233.28   17.30
  -2   6   3  256.77   19.80
  -2   6   3  245.18   19.30
  -2   6   3  240.08   19.40
   1  -6  -3  148.99    9.80
   1  -6  -3  113.09   12.30
   1  -6  -3  128.79    9.90
  -1   6   3  132.59   11.10
  -1   6   3  118.09   11.70
  -1   6   3  135.19   10.50
  -1   6   3  106.39   11.80
   0  -6  -3   21.10    6.00
   0  -6  -3   30.20    3.00
   0   6   3   25.90    3.90
   0   6   3   24.10    3.80
   0   6   3   27.80    4.60
   0   6   3   27.30    3.40
   0   6   3   22.60    5.90
  -1  -6  -3   42.30    4.20
  -1  -6  -3   33.90    8.00
   1   6   3   48.10    4.40
   1   6   3   38.90    3.90
   1   6   3   46.30    6.30
   1   6   3   49.00    4.50
   1   6   3   29.50    6.10
  -2  -6  -3    6.70    5.20
   2   6   3   -3.50    4.10
   2   6   3    0.50    1.30
   2   6   3    3.40    4.30
   2   6   3    1.00    2.40
   2   6   3    5.00    2.90
  -3  -6  -3  141.89   16.50
  -3  -6  -3  162.38   13.00
   3   6   3  162.28   13.00
   3   6   3  192.58   15.80
  -4  -6  -3    1.20    8.30
  -4  -6  -3   -7.10    5.00
   4   6   3   -5.30    3.10
   6  -7  -3    6.60    3.10
  -6   7   3   -0.40    4.70
  -6   7   3   -4.60    5.00
  -6   7   3    6.00    4.20
   5  -7  -3   -3.10    2.70
   5  -7  -3    4.30    2.50
  -5   7   3   -2.70    4.10
  -5   7   3   -5.00    4.00
  -5   7   3   -2.40    4.00
   4  -7  -3   58.19    5.80
   4  -7  -3   67.39    4.80
   4  -7  -3   51.89    9.30
  -4   7   3   48.80    5.60
  -4   7   3   47.30    5.60
  -4   7   3   64.29    8.10
   3  -7  -3  492.65   36.30
   3  -7  -3  517.85   38.80
  -3   7   3  516.65   38.80
  -3   7   3  463.85   38.60
  -3   7   3  544.65   38.70
   2  -7  -3   11.70    2.20
   2  -7  -3    9.20    2.10
  -2   7   3    7.00    2.10
  -2   7   3   12.60    4.90
  -2   7   3    5.00    2.80
  -2   7   3   10.20    3.10
   1  -7  -3    1.90    1.50
   1  -7  -3    1.50    2.20
  -1   7   3    2.40    2.80
  -1   7   3    2.60    4.40
  -1   7   3    1.10    2.90
  -1   7   3    2.60    2.60
   0   7   3    2.20    2.90
   0   7   3   -1.60    3.10
  -1  -7  -3    4.50    3.10
   1   7   3    6.50    4.10
   1   7   3   -1.00    3.20
   1   7   3   -0.20    3.00
   1   7   3    1.60    3.60
  -2  -7  -3   11.10    6.40
  -2  -7  -3   -2.70    3.90
   2   7   3    2.00    4.60
   2   7   3   -1.40    3.80
   2   7   3    1.80    3.30
   2   7   3   10.70    5.20
  -3  -7  -3   -3.70    5.10
  -3  -7  -3   10.30    8.40
   3   7   3    0.90    5.40
   3   7   3   -0.60    4.90
   5  -8  -3    2.20    3.90
  -5   8   3    5.20    5.20
  -5   8   3   -7.50    4.80
  -5   8   3    2.30    5.00
   4  -8  -3    2.50    5.20
   4  -8  -3   -2.80    3.00
   4  -8  -3    6.10    2.60
  -4   8   3   -0.90    4.70
  -4   8   3    0.90    5.10
   3  -8  -3   24.60    4.60
   3  -8  -3   28.80    7.40
   3  -8  -3   23.10    3.40
  -3   8   3   16.60    6.00
  -3   8   3   29.30    4.80
   2  -8  -3    7.60    2.80
   2  -8  -3   -1.00    5.00
   2  -8  -3    3.40    2.20
  -2   8   3    6.90    5.10
  -2   8   3    6.40    2.00
  -2   8   3    6.40    3.70
   1  -8  -3   -0.90    4.50
   1  -8  -3    2.90    2.80
   1  -8  -3    3.30    2.40
  -1   8   3    3.40    5.30
  -1   8   3    1.70    3.80
  -1   8   3    5.60    3.10
   0  -8  -3   17.80    3.40
   0  -8  -3   12.80    5.90
   0   8   3   10.50    4.00
   0   8   3   20.00    4.80
   0   8   3    7.20    4.70
  -1  -8  -3   -3.70    3.80
  -1  -8  -3   -7.30    6.10
   1   8   3    4.90    5.40
   1   8   3    3.30    4.60
   1   8   3   -3.60    4.10
   2   8   3    9.90    5.80
   2   8   3   10.00    7.00
   3  -9  -3   90.29    7.60
   2  -9  -3   -6.10    6.30
   2  -9  -3    1.90    3.60
  -2   9   3   10.10    6.30
  -2   9   3    1.70    2.30
  -2   9   3    2.90    5.10
   1  -9  -3    2.00    9.20
   1  -9  -3    0.50    4.40
   1  -9  -3   -2.50    4.30
  -1   9   3   -5.70    5.00
  -1   9   3    0.70    6.80
  -1   9   3    2.50    3.20
  -1  -9   4   31.00    9.30
  -1  -9   4   30.70    7.60
  -1  -9   4   26.00    5.00
   0   9  -4   -4.20    5.10
   0  -9   4   -1.20    5.40
   0  -9   4    2.70    6.60
   0  -9   4   -4.90    3.60
  -1   9  -4   14.50    4.40
  -1   9  -4   14.20    3.90
   1  -9   4   23.90    3.90
   1  -9   4   33.00    7.10
  -2   9  -4    7.50    5.20
  -2   9  -4   -2.80    4.60
   2  -9   4   16.00    6.20
   2  -9   4    3.00    4.00
   2  -9   4    3.50    5.30
  -3   9  -4    7.00    7.00
  -3   9  -4   -3.20    4.20
   3  -9   4    2.10    4.40
   3  -9   4    3.00    5.20
   3   8  -4    2.80    6.40
  -3  -8   4   -6.00    6.40
  -3  -8   4   -7.60    6.90
  -3  -8   4   -3.60    4.70
  -2  -8   4   26.10    7.80
  -2  -8   4   20.30    6.80
  -2  -8   4   13.80    3.70
   1   8  -4  239.88   19.80
  -1  -8   4  274.57   22.10
  -1  -8   4  223.48   22.50
  -1  -8   4  262.17   19.20
   0   8  -4    9.70    2.80
   0   8  -4   27.60    6.30
   0  -8   4   16.10    2.90
   0  -8   4   14.70    4.80
  -1   8  -4    0.40    4.40
  -1   8  -4   -0.40    3.10
   1  -8   4    9.90    4.10
   1  -8   4    2.10    2.70
   1  -8   4    7.20    3.90
  -2   8  -4   -3.90    3.40
  -2   8  -4    1.90    4.10
   2  -8   4   -0.30    2.80
   2  -8   4    1.70    4.00
   2  -8   4    2.70    3.70
  -3   8  -4   25.90    5.20
  -3   8  -4    5.70    3.80
  -3   8  -4   13.70    3.30
   3  -8   4   15.70    4.60
   3  -8   4   14.50    3.50
   3  -8   4    9.30    4.70
  -4   8  -4   17.70    6.50
  -4   8  -4    8.20    3.70
  -4   8  -4    9.70    4.70
  -4   8  -4    9.30    3.30
   4  -8   4    8.70    3.90
   4  -8   4   11.10    5.50
   4   7  -4   -5.40    6.20
  -4  -7   4   13.40    7.30
  -4  -7   4    2.20    6.60
  -4  -7   4   -3.10    4.20
   3   7  -4    2.00    5.40
  -3  -7   4    5.90    8.50
  -3  -7   4   -1.40    3.30
  -3  -7   4    2.00    6.20
   2   7  -4   38.00    7.60
   2   7  -4   28.60    4.10
  -2  -7   4   46.60    8.40
  -2  -7   4   50.99    9.20
  -2  -7   4   33.50    3.60
   1   7  -4   16.60    3.80
   1   7  -4   15.70    5.70
  -1  -7   4   28.90    6.60
  -1  -7   4   11.30    5.60
  -1  -7   4   17.90    2.60
   0   7  -4   74.69    6.70
   0   7  -4   81.79   10.40
   0   7  -4   73.19    7.00
   0  -7   4   82.29    6.50
   0  -7   4   85.19    9.20
  -1   7  -4   26.10    3.90
  -1   7  -4   33.70    5.80
  -1   7  -4   27.90    3.50
   1  -7   4   21.80    5.10
   1  -7   4   28.50    3.10
   1  -7   4   24.50    5.40
   1  -7   4   26.80    6.30
  -2   7  -4    1.50    2.10
  -2   7  -4    2.10    2.80
  -2   7  -4    9.60    3.90
   2  -7   4    6.50    4.00
   2  -7   4    6.20    3.60
   2  -7   4   12.00    2.70
  -3   7  -4    8.30    2.40
  -3   7  -4    6.90    5.60
  -3   7  -4    2.30    3.10
  -3   7  -4   14.40    2.90
   3  -7   4    6.70    2.60
   3  -7   4   13.30    3.90
   3  -7   4   14.00    4.50
  -4   7  -4  140.29   13.20
  -4   7  -4  124.59    9.90
  -4   7  -4  113.59   10.40
  -4   7  -4  136.99   10.00
  -4   7  -4  123.79   10.10
   4  -7   4  113.39   12.20
  -5   7  -4    9.20    6.10
  -5   7  -4    2.40    3.20
  -5   7  -4    3.20    4.20
  -5   7  -4    7.30    3.80
  -5   7  -4    4.40    3.70
   5  -7   4    3.90    5.20
   5   6  -4   40.20    8.60
  -5  -6   4   23.60    6.00
  -5  -6   4   40.90    9.90
   4   6  -4   -0.40    5.10
  -4  -6   4   -0.50    5.50
  -4  -6   4   -1.20    3.30
  -4  -6   4    2.10    5.70
   3   6  -4   17.50    5.70
  -3  -6   4   21.30    7.50
  -3  -6   4   12.60    2.70
  -3  -6   4   15.90    5.80
   2   6  -4   79.59    9.00
   2   6  -4   85.99    7.20
  -2  -6   4   66.19    9.60
  -2  -6   4   74.29    6.60
  -2  -6   4   92.89   12.30
   1   6  -4 1621.24  113.39
   1   6  -4 1477.05  112.49
  -1  -6   4 1622.94  112.19
  -1  -6   4 1557.54  113.59
  -1  -6   4 1556.64  112.69
   0   6  -4   31.20    3.50
   0   6  -4   32.00    5.80
   0  -6   4   28.90    6.50
   0  -6   4   38.20    6.00
  -1   6  -4    8.10    2.70
  -1   6  -4    2.80    3.80
   1  -6   4   11.30    4.60
   1  -6   4    5.10    3.30
   1  -6   4    7.10    3.60
  -2   6  -4   15.40    4.90
  -2   6  -4   13.40    3.10
  -2   6  -4   15.60    2.50
  -2   6  -4   13.50    3.70
   2  -6   4   12.90    4.10
   2  -6   4   18.00    5.10
   2  -6   4   19.60    4.00
  -3   6  -4   44.20    4.40
  -3   6  -4   43.50    5.00
  -3   6  -4   39.70    4.30
  -3   6  -4   40.90    6.80
   3  -6   4   41.60    6.30
   3  -6   4   43.10    3.90
  -4   6  -4  172.28   12.50
  -4   6  -4  152.58   12.60
  -4   6  -4  152.58   14.40
  -4   6  -4  149.79   12.50
  -4   6  -4  178.98   12.90
   4  -6   4  145.69   14.10
  -5   6  -4   -0.90    5.30
  -5   6  -4    1.40    3.00
  -5   6  -4    5.10    2.90
  -5   6  -4   -2.40    3.20
   5  -6   4    9.10    5.10
   5  -6   4    0.90    5.20
  -6   6  -4   16.00    6.10
  -6   6  -4    0.00    4.10
  -6   6  -4   15.90    3.70
  -6   6  -4    4.30    3.90
  -6   6  -4    9.10    3.80
   6  -6   4    6.80    7.00
   6  -6   4    5.40    6.10
   6   5  -4   -2.70    4.20
   6   5  -4    0.80    3.60
   6   5  -4    3.40    6.60
  -6  -5   4    2.60    4.90
  -6  -5   4    0.70   10.90
  -6  -5   4    4.30    6.50
   5   5  -4    9.60    8.30
  -5  -5   4    6.60    5.60
  -5  -5   4    4.70    6.30
  -5  -5   4   10.50    3.60
  -4  -5   4    3.10    2.60
  -4  -5   4    3.40    5.00
  -4  -5   4   -2.30    5.10
   3   5  -4  227.98   18.70
   3   5  -4  228.78   19.40
  -3  -5   4  201.58   17.90
  -3  -5   4  243.98   19.90
  -3  -5   4  208.78   19.60
   1   5  -4  309.47   25.00
   1   5  -4  316.37   25.30
  -1  -5   4  335.47   25.30
  -1  -5   4  324.17   25.90
  -1  -5   4  336.97   24.50
   0   5  -4  192.78   14.80
   0   5  -4  182.28   15.60
   0   5  -4  183.48   15.30
   0  -5   4  205.48   15.00
   0  -5   4  205.58   15.40
   0  -5   4  169.88   16.20
  -1   5  -4  242.38   17.30
  -1   5  -4  184.48   16.60
  -1   5  -4  209.18   15.90
   1  -5   4  225.68   16.30
   1  -5   4  188.48   17.50
   1  -5   4  183.68   16.30
   1  -5   4  222.98   16.30
  -2   5  -4   56.59    5.20
  -2   5  -4   57.29    6.70
  -2   5  -4   55.69    5.30
  -2   5  -4   51.59    4.80
   2  -5   4   53.79    6.20
   2  -5   4   61.59    5.90
   2  -5   4   52.49    7.20
   2  -5   4   46.60    4.80
  -3   5  -4   41.90    4.70
  -3   5  -4   46.60    4.60
  -3   5  -4   43.00    8.80
  -3   5  -4   51.19    4.80
   3  -5   4   52.19    4.30
   3  -5   4   44.10    6.10
  -4   5  -4  357.46   27.30
  -4   5  -4  364.46   28.10
  -4   5  -4  381.36   28.00
  -4   5  -4  405.86   27.80
  -4   5  -4  357.96   27.50
   4  -5   4  362.36   27.70
   4  -5   4  324.17   28.10
  -5   5  -4    8.60    2.50
  -5   5  -4    7.90    5.20
  -5   5  -4    6.00    2.40
  -5   5  -4    4.50    2.70
   5  -5   4    2.30    4.70
   5  -5   4    4.00    2.00
   5  -5   4   10.20    4.60
  -6   5  -4    2.80    3.10
  -6   5  -4   -3.30    3.20
  -6   5  -4    4.10    3.40
  -6   5  -4    2.60    3.60
  -6   5  -4    8.60    5.60
   6  -5   4   11.20    5.80
   6  -5   4    4.10    2.60
   6   4  -4   -4.20    4.60
   6   4  -4    4.10    2.40
   6   4  -4   -0.20    5.50
  -6  -4   4   -6.60    6.10
  -6  -4   4    1.40    4.00
  -6  -4   4   -5.40    5.50
   5   4  -4   35.20    4.40
  -5  -4   4   30.90    7.30
  -5  -4   4   31.50    4.00
   4   4  -4   11.70    5.20
  -4  -4   4   24.90    6.90
  -4  -4   4    5.20    5.50
  -4  -4   4   16.20    2.60
   3   4  -4    7.60    4.10
   3   4  -4    5.50    2.20
  -3  -4   4    2.10    4.00
  -3  -4   4    2.60    4.30
  -3  -4   4    3.60    1.70
   2   4  -4   98.09    9.00
   2   4  -4   95.39    9.30
  -2  -4   4   90.79    9.40
  -2  -4   4  102.49    8.20
  -2  -4   4   93.89   10.00
   1   4  -4 2574.44  168.68
   1   4  -4 2310.47  167.78
  -1  -4   4 2382.66  167.58
  -1  -4   4 2312.47  168.58
  -1  -4   4 2238.98  167.68
   0   4  -4  495.25   38.10
   0   4  -4  537.55   38.80
   0   4  -4  578.34   37.80
   0  -4   4  526.65   37.80
   0  -4   4  519.75   38.00
   0  -4   4  457.25   38.80
  -1   4  -4  248.08   18.60
  -1   4  -4  199.78   17.90
  -1   4  -4  231.78   17.40
  -1   4  -4  211.68   18.00
   1  -4   4  232.98   18.80
   1  -4   4  262.47   17.70
   1  -4   4  242.38   17.90
   1  -4   4  243.98   18.10
  -2   4  -4  234.68   17.50
  -2   4  -4  220.88   18.20
  -2   4  -4  248.28   18.40
  -2   4  -4  208.38   18.00
   2  -4   4  238.08   18.70
   2  -4   4  230.18   18.20
   2  -4   4  250.97   17.90
  -3   4  -4  215.58   17.60
  -3   4  -4  213.18   17.30
  -3   4  -4  236.88   17.60
  -3   4  -4  227.18   16.90
  -3   4  -4  217.98   17.30
   3  -4   4  210.38   17.70
   3  -4   4  234.28   17.20
  -4   4  -4  309.37   21.90
  -4   4  -4  276.77   22.00
  -4   4  -4  252.17   22.80
  -4   4  -4  281.97   22.00
  -4   4  -4  326.17   22.00
   4  -4   4  260.27   22.60
   4  -4   4  294.87   22.20
  -5   4  -4    3.40    2.10
  -5   4  -4   -8.30    4.00
  -5   4  -4   -2.20    2.70
  -5   4  -4    1.90    2.10
   5  -4   4    0.60    4.20
   5  -4   4   -1.10    1.90
   5  -4   4    3.20    3.70
  -6   4  -4   67.79    8.20
  -6   4  -4   65.29    5.90
  -6   4  -4   67.29    5.80
  -6   4  -4   59.79    5.60
  -6   4  -4   62.99    6.00
   6  -4   4   60.59    8.10
   6  -4   4   60.99    6.20
   7   3  -4    9.30    6.20
   7   3  -4   12.40    6.90
  -7  -3   4    3.20    5.20
  -7  -3   4    3.40    6.40
   6   3  -4   85.59    9.80
   6   3  -4   94.79    9.20
   6   3  -4   94.49    6.60
   6   3  -4   87.69    7.40
  -6  -3   4   86.59   10.60
  -6  -3   4   72.29    7.20
   5   3  -4   92.19    7.90
   5   3  -4   75.99    9.60
   5   3  -4   95.29    9.20
  -5  -3   4  102.69    8.10
  -5  -3   4   94.09   10.50
   4   3  -4   43.90    4.50
   4   3  -4   37.10    6.70
  -4  -3   4   41.40    7.00
  -4  -3   4   37.90    4.10
   3   3  -4  692.53   50.89
   3   3  -4  698.63   50.59
  -3  -3   4  697.53   50.29
  -3  -3   4  667.33   50.99
   2   3  -4   26.20    4.90
  -2  -3   4   29.40    3.30
  -2  -3   4   38.60    6.70
   1   3  -4  875.91   63.59
   1   3  -4  799.32   62.79
  -1  -3   4  802.42   63.49
  -1  -3   4  961.90   62.89
  -1  -3   4  928.81   62.59
   0   3  -4   72.59    7.30
   0   3  -4   99.39    8.00
   0   3  -4   84.59    7.50
   0  -3   4   84.29    8.60
   0  -3   4   88.79    7.20
  -1   3  -4  472.15   34.30
  -1   3  -4  506.15   35.40
  -1   3  -4  451.35   35.20
   1  -3   4  460.45   35.00
   1  -3   4  473.05   35.50
   1  -3   4  493.45   34.30
   1  -3   4  500.95   35.20
  -2   3  -4 1105.59   84.89
  -2   3  -4 1146.09   84.79
  -2   3  -4 1120.19   84.89
  -2   3  -4 1186.78   84.19
   2  -3   4 1244.48   85.09
   2  -3   4 1150.28   84.79
   2  -3   4 1351.56   84.39
  -3   3  -4    0.20    1.10
  -3   3  -4   -2.80    3.00
  -3   3  -4    0.70    1.60
  -3   3  -4   -0.40    0.90
  -3   3  -4    1.00    1.20
   3  -3   4   -2.30    3.00
   3  -3   4   -2.00    2.50
   3  -3   4    3.10    2.80
  -4   3  -4   53.69    6.50
  -4   3  -4   60.59    5.10
  -4   3  -4   53.99    4.50
  -4   3  -4   50.39    4.80
  -4   3  -4   46.30    5.20
   4  -3   4   47.50    6.80
   4  -3   4   47.20    6.80
   4  -3   4   56.09    6.40
  -5   3  -4   80.69    6.60
  -5   3  -4   90.79    7.00
  -5   3  -4   86.59    9.30
  -5   3  -4   75.09    7.80
  -5   3  -4   93.49    7.40
   5  -3   4   81.69    8.40
   5  -3   4   92.09    9.00
  -6   3  -4   -2.00    2.90
  -6   3  -4    7.40    2.60
  -6   3  -4    6.10    3.60
  -6   3  -4   -8.70    4.80
   6  -3   4    2.70    2.30
   6  -3   4    8.00    5.60
   7   2  -4    1.00    4.70
   7   2  -4    3.10    5.20
  -7  -2   4    6.70    5.60
  -7  -2   4   -4.50    4.50
   6   2  -4  161.38   12.90
   6   2  -4  178.28   15.20
   6   2  -4  170.98   12.70
  -6  -2   4  184.08   14.20
  -6  -2   4  212.28   17.30
   5   2  -4    4.50    3.60
   5   2  -4    0.20    3.50
  -5  -2   4    8.10    4.80
  -5  -2   4    4.00    2.10
   4   2  -4   26.80    4.80
   4   2  -4   30.60    3.60
   4   2  -4   31.60    4.40
   4   2  -4   31.80    2.80
  -4  -2   4   37.80    3.60
  -4  -2   4   28.60    6.40
   3   2  -4  170.38   14.30
   3   2  -4  168.58   14.00
   3   2  -4  168.48   13.00
  -3  -2   4  181.28   13.70
  -3  -2   4  172.18   14.90
   2   2  -4   -0.70    2.50
   2   2  -4   -0.30    0.90
  -2  -2   4   -0.40    0.90
  -2  -2   4    6.10    3.90
   1   2  -4  362.36   25.30
   1   2  -4  324.87   25.50
   1   2  -4  349.37   26.10
  -1  -2   4  390.26   25.20
  -1  -2   4  300.07   26.00
   0   2  -4 1570.74  123.79
   0   2  -4 1732.23  124.49
   0   2  -4 1751.42  124.29
   0  -2   4 2010.30  124.09
   0  -2   4 1686.63  124.29
   0  -2   4 1844.52  124.59
   0  -2   4 1654.33  123.29
  -1   2  -4  360.16   24.70
  -1   2  -4  316.97   24.50
  -1   2  -4  332.67   24.50
  -1   2  -4  318.97   23.50
   1  -2   4  299.27   24.70
   1  -2   4  320.87   24.60
   1  -2   4  369.46   24.80
  -2   2  -4 3820.42  278.17
  -2   2  -4 4108.59  277.67
  -2   2  -4 3665.33  277.67
  -2   2  -4 3612.94  277.07
  -2   2  -4 4200.28  277.97
   2  -2   4 3478.75  277.87
   2  -2   4 4215.48  277.97
   2  -2   4 4250.27  277.57
   2  -2   4 4052.59  277.57
  -3   2  -4 1411.36  101.49
  -3   2  -4 1479.45  100.99
  -3   2  -4 1411.96  101.59
  -3   2  -4 1452.55  101.89
   3  -2   4 1500.55  101.59
   3  -2   4 1376.06  101.09
   3  -2   4 1462.05  101.79
   3  -2   4 1278.17  101.39
  -4   2  -4  174.88   14.20
  -4   2  -4  162.38   14.50
  -4   2  -4  180.98   13.80
  -4   2  -4  172.98   13.10
   4  -2   4  155.08   14.50
   4  -2   4  181.68   14.30
   4  -2   4  196.58   14.70
   4  -2   4  183.18   15.10
  -5   2  -4    5.80    1.40
  -5   2  -4    9.50    2.40
  -5   2  -4   10.50    2.60
  -5   2  -4    5.20    4.40
   5  -2   4    8.80    4.70
   5  -2   4    9.40    4.50
  -6   2  -4   39.40    4.10
  -6   2  -4   52.69    4.60
  -6   2  -4   56.49    7.50
  -6   2  -4   41.60    4.90
   6  -2   4   48.20    4.60
   6  -2   4   42.30    6.90
   7   1  -4   16.20    6.50
   7   1  -4    9.20    4.50
  -7  -1   4   12.80    3.60
  -7  -1   4   12.90    6.00
   6   1  -4  318.27   27.10
   6   1  -4  338.47   27.50
  -6  -1   4  348.77   31.70
  -6  -1   4  409.36   27.20
   5   1  -4   -4.90    3.30
   5   1  -4    3.60    3.60
  -5  -1   4   -3.00    2.00
  -5  -1   4   -0.80    4.50
   4   1  -4 1144.09   81.99
   4   1  -4 1134.49   80.79
   4   1  -4 1097.09   81.39
  -4  -1   4 1217.68   81.99
  -4  -1   4 1112.49   82.69
   3   1  -4  116.49    9.60
   3   1  -4  108.49    8.50
   3   1  -4  116.29   10.00
   3   1  -4  111.29    9.10
  -3  -1   4  106.69   10.40
   2   1  -4  128.99   10.10
   2   1  -4  114.19    8.70
   2   1  -4  106.09    8.90
   2   1  -4  111.79    9.50
  -2  -1   4  119.09    8.70
  -2  -1   4  111.49   10.50
  -2  -1   4  121.19    9.30
   1   1  -4   49.00    4.20
   1   1  -4   46.00    4.30
   1   1  -4   53.99    5.00
   1   1  -4   42.20    3.50
  -1  -1   4   41.50    5.40
  -1  -1   4   47.80    4.70
  -1  -1   4   54.39    4.10
   0   1  -4  108.79    9.40
   0   1  -4  122.99    9.70
   0   1  -4  119.09    9.70
   0  -1   4  113.89    9.90
   0  -1   4  103.89    9.90
   0  -1   4  132.89    8.80
   0  -1   4  126.69    8.70
   0  -1   4  141.79    9.60
  -1   1  -4  451.85   33.20
  -1   1  -4  440.26   34.10
  -1   1  -4  541.45   34.00
  -1   1  -4  447.46   33.70
  -1   1  -4  434.26   33.90
   1  -1   4  480.85   33.80
   1  -1   4  514.45   34.00
   1  -1   4  474.75   33.30
   1  -1   4  424.26   34.10
  -2   1  -4 3584.74  270.67
  -2   1  -4 3822.02  271.77
  -2   1  -4 3909.41  271.37
   2  -1   4 4085.89  270.97
   2  -1   4 4095.49  271.37
   2  -1   4 3750.52  271.37
   2  -1   4 3651.03  270.67
  -3   1  -4   28.20    3.40
  -3   1  -4   28.90    2.80
  -3   1  -4   23.50    2.20
   3  -1   4   30.10    4.40
   3  -1   4   29.40    4.10
   3  -1   4   24.80    4.40
   3  -1   4   29.20    4.10
  -4   1  -4  297.67   24.40
  -4   1  -4  312.57   23.90
   4  -1   4  311.67   24.30
   4  -1   4  334.37   24.20
   4  -1   4  336.37   25.10
   4  -1   4  317.67   24.20
  -5   1  -4  228.38   19.30
  -5   1  -4  263.17   19.00
   5  -1   4  258.77   20.80
   5  -1   4  270.37   19.70
   5  -1   4  247.28   19.90
   5  -1   4  227.88   19.90
  -6   1  -4   39.90    4.80
  -6   1  -4   48.60    4.20
   6  -1   4   32.00    8.00
   6  -1   4   39.10    5.70
   6  -1   4   34.80    6.90
   6  -1   4   32.20    4.30
   7   0  -4   22.20    3.50
   7   0  -4   31.40    5.90
   7   0  -4   29.90    6.90
  -7   0   4   25.50    4.20
   6   0  -4  191.88   16.70
   6   0  -4  206.98   16.80
  -6   0   4  216.18   17.00
  -6   0   4  185.38   19.60
   5   0  -4  103.79    9.60
   5   0  -4   96.89    9.50
  -5   0   4  103.19   10.80
  -5   0   4  111.39    8.80
   4   0  -4  240.58   17.80
   4   0  -4  222.08   16.40
   4   0  -4  220.78   17.50
  -4   0   4  236.28   17.60
  -4   0   4  230.38   18.80
   3   0  -4 1071.39   73.59
   3   0  -4 1070.99   74.09
   3   0  -4 1029.50   73.69
  -3   0   4 1056.39   73.59
  -3   0   4  941.41   74.89
  -3   0   4 1051.99   73.29
   2   0  -4 1097.59   78.69
   2   0  -4 1130.69   78.59
   2   0  -4 1118.69   78.29
  -2   0   4 1069.79   79.69
  -2   0   4 1154.28   78.09
  -2   0   4 1068.59   78.59
   1   0  -4 2307.57  161.38
   1   0  -4 2066.69  161.88
  -1   0   4 2457.95  161.78
  -1   0   4 2052.49  161.88
  -1   0   4 2565.54  162.48
   0   0  -4   33.30    3.10
   0   0  -4   27.40    3.30
   0   0   4   27.60    3.60
   0   0   4   38.90    2.90
   0   0   4   29.70    3.90
  -1   0  -4  398.36   31.60
  -1   0  -4  471.05   31.20
  -1   0  -4  429.56   31.80
   1   0   4  398.36   31.70
   1   0   4  486.65   31.40
   1   0   4  410.86   31.10
  -2   0  -4 4032.30  279.37
  -2   0  -4 4315.57  278.97
  -2   0  -4 3931.31  279.07
  -2   0  -4 3513.35  279.47
   2   0   4 3952.20  279.17
   2   0   4 3961.20  279.67
   2   0   4 3975.00  279.47
  -3   0  -4  460.85   37.60
  -3   0  -4  500.95   37.20
  -3   0  -4  546.95   37.60
   3   0   4  466.35   36.90
   3   0   4  560.94   38.00
   3   0   4  505.35   36.90
   3   0   4  508.95   37.40
  -4   0  -4   -1.40    1.60
  -4   0  -4   -1.80    1.90
   4   0   4   -1.50    2.50
   4   0   4   -1.70    4.70
   4   0   4   -0.20    3.50
   4   0   4   -3.10    2.80
  -5   0  -4   32.20    3.10
  -5   0  -4   28.70    3.90
   5   0   4   21.80    4.90
   5   0   4   22.00    5.10
   5   0   4   24.90    5.00
   5   0   4   15.50    5.30
  -6   0  -4    0.00    4.20
  -6   0  -4    4.80    5.40
  -6   0  -4    0.80    2.60
   6   0   4    5.70    5.00
   6   0   4   -0.80    4.70
   6   0   4   -3.60    3.20
   7  -1  -4   14.20    4.30
   7  -1  -4   11.70    5.60
   7  -1  -4   11.70    2.60
  -7   1   4   15.70    5.10
  -7   1   4    7.10    3.00
   6  -1  -4   63.19    6.90
   6  -1  -4   52.59    7.50
  -6   1   4   61.29    9.50
  -6   1   4   57.99    5.30
   5  -1  -4  110.29   10.30
   5  -1  -4  129.59   10.40
  -5   1   4  115.99    9.70
  -5   1   4  123.49   11.90
   4  -1  -4  857.51   57.49
   4  -1  -4  807.62   57.59
  -4   1   4  801.62   56.69
  -4   1   4  733.53   58.49
   3  -1  -4   29.60    2.70
   3  -1  -4   35.30    3.70
   3  -1  -4   29.40    3.50
  -3   1   4   34.50    4.00
  -3   1   4   25.80    3.40
   2  -1  -4  191.78   15.10
   2  -1  -4  219.88   16.00
   2  -1  -4  219.08   15.70
  -2   1   4  235.48   16.40
  -2   1   4  206.58   16.00
   1  -1  -4  452.35   36.50
   1  -1  -4  478.85   36.50
  -1   1   4  521.25   36.50
  -1   1   4  560.44   35.80
   0  -1  -4  384.26   30.60
   0  -1  -4  427.26   30.40
   0  -1  -4  429.66   30.40
   0   1   4  453.55   29.90
   0   1   4  363.36   30.70
   0   1   4  443.36   30.40
  -1  -1  -4 3022.60  188.68
  -1  -1  -4 2693.23  189.38
  -1  -1  -4 2721.93  189.58
  -1  -1  -4 2502.85  189.58
   1   1   4 2481.15  188.98
   1   1   4 2526.55  189.58
   1   1   4 2566.54  189.28
   1   1   4 2902.91  189.68
  -2  -1  -4 1343.67  105.39
  -2  -1  -4 1452.95  105.69
  -2  -1  -4 1545.75  105.59
   2   1   4 1522.05  105.69
   2   1   4 1558.54  105.59
   2   1   4 1452.35  104.19
  -3  -1  -4   19.90    2.40
  -3  -1  -4   17.10    2.30
  -3  -1  -4    8.70    3.70
   3   1   4   12.70    3.30
   3   1   4   11.90    3.70
   3   1   4   16.30    2.80
  -4  -1  -4  347.67   28.10
  -4  -1  -4  389.26   27.60
  -4  -1  -4  413.26   29.10
   4   1   4  321.17   27.70
   4   1   4  359.16   27.20
   4   1   4  366.16   27.90
   4   1   4  378.76   28.80
  -5  -1  -4   78.99   10.20
  -5  -1  -4   70.99    6.20
  -5  -1  -4   71.89    6.20
   5   1   4   69.59    7.50
   5   1   4   71.99    7.90
   5   1   4   72.49    8.40
  -6  -1  -4   20.60    5.00
  -6  -1  -4   24.90    7.00
   6   1   4   27.10    5.20
   6   1   4   40.00    7.70
   6   1   4   30.10    6.10
   6   1   4   26.30    6.50
   7  -2  -4    4.10    5.70
   7  -2  -4    8.50    2.30
   7  -2  -4    9.60    4.00
  -7   2   4    8.80    2.20
  -7   2   4    3.60    2.60
  -7   2   4    7.30    5.60
  -7   2   4    2.10    3.10
   6  -2  -4   -3.20    4.00
   6  -2  -4   -1.80    1.80
   6  -2  -4   -1.10    3.00
  -6   2   4    1.40    4.50
  -6   2   4    2.10    2.30
  -6   2   4   -1.00    1.60
  -6   2   4    2.90    1.80
   5  -2  -4  119.59    9.20
   5  -2  -4   97.59    9.70
   5  -2  -4  105.79   10.90
  -5   2   4  113.19    8.40
  -5   2   4  117.49    9.70
  -5   2   4   91.79    7.80
   4  -2  -4   77.69    6.40
   4  -2  -4   64.69    7.00
   4  -2  -4   77.89    8.10
  -4   2   4   72.69    6.20
  -4   2   4   74.39    7.00
   3  -2  -4 1575.84  115.49
   3  -2  -4 1611.04  115.09
  -3   2   4 1669.93  115.59
  -3   2   4 1661.63  116.49
   2  -2  -4 1714.73  123.89
   2  -2  -4 1771.82  123.39
  -2   2   4 1744.33  123.49
  -2   2   4 1725.43  123.79
   1  -2  -4 4664.63  336.87
   1  -2  -4 5206.98  336.87
   1  -2  -4 4695.23  336.17
  -1   2   4 4166.68  336.67
  -1   2   4 5131.19  337.07
   0  -2  -4  703.83   52.89
   0  -2  -4  682.43   52.59
   0  -2  -4  746.03   52.39
   0   2   4  800.72   52.79
   0   2   4  711.23   52.79
  -1  -2  -4  280.27   21.40
  -1  -2  -4  267.27   21.60
  -1  -2  -4  285.67   21.80
   1   2   4  331.27   21.70
   1   2   4  292.87   21.60
   1   2   4  247.18   21.60
  -2  -2  -4    2.60    1.40
  -2  -2  -4   -0.10    2.90
   2   2   4    0.50    0.60
   2   2   4   -1.40    2.70
  -3  -2  -4   -2.10    1.80
  -3  -2  -4    2.40    1.60
  -3  -2  -4    2.50    3.80
   3   2   4    2.40    1.40
   3   2   4    2.50    3.20
   3   2   4   -1.00    2.90
  -4  -2  -4  147.59   12.70
  -4  -2  -4  148.79   16.80
  -4  -2  -4  163.38   12.60
   4   2   4  158.48   13.30
   4   2   4  155.58   12.30
  -5  -2  -4   13.80    3.70
  -5  -2  -4   -0.80    5.30
   5   2   4    3.80    5.30
   5   2   4    4.20    2.50
   5   2   4    6.00    3.70
  -6  -2  -4   28.80    5.60
  -6  -2  -4   27.40    8.10
   6   2   4   25.30    5.60
   6   2   4   27.30    8.00
   6   2   4   27.60    5.60
   6   2   4   18.00    7.00
   7  -3  -4   90.19    8.50
   7  -3  -4   84.99    9.60
  -7   3   4  111.89   12.00
  -7   3   4   72.39    7.90
  -7   3   4   88.29    6.80
   6  -3  -4   17.50    5.30
   6  -3  -4   23.90    4.10
   6  -3  -4   16.80    3.40
  -6   3   4   23.30    3.40
   5  -3  -4    1.30    2.00
   5  -3  -4    3.50    3.70
  -5   3   4    0.40    1.90
  -5   3   4    0.30    2.10
   4  -3  -4   12.70    3.60
   4  -3  -4    7.70    3.80
   4  -3  -4   11.10    1.90
  -4   3   4    9.80    2.90
   3  -3  -4  535.95   41.50
   3  -3  -4  651.83   43.30
   3  -3  -4  571.04   43.60
  -3   3   4  591.74   42.60
  -3   3   4  584.84   43.40
   2  -3  -4  716.63   48.50
   2  -3  -4  660.43   50.09
   2  -3  -4  740.43   49.50
  -2   3   4  699.13   50.09
  -2   3   4  599.14   49.40
   1  -3  -4  619.84   43.70
   1  -3  -4  535.85   44.50
   1  -3  -4  639.04   43.70
  -1   3   4  705.53   45.10
  -1   3   4  547.45   44.40
   0  -3  -4   15.20    1.70
   0  -3  -4   12.60    2.40
   0  -3  -4   13.60    3.70
   0   3   4   16.60    2.90
   0   3   4   15.30    3.10
   0   3   4   11.50    3.30
  -1  -3  -4  957.60   69.29
  -1  -3  -4  933.11   68.99
  -1  -3  -4  920.91   69.29
   1   3   4  974.90   69.29
   1   3   4 1060.89   69.09
   1   3   4  893.81   69.19
  -2  -3  -4    0.50    3.50
  -2  -3  -4   -2.60    1.80
   2   3   4   -1.60    2.90
   2   3   4    1.50    1.00
   2   3   4   -5.00    2.90
  -3  -3  -4   85.69    9.80
  -3  -3  -4   81.39    7.70
   3   3   4   79.29    6.20
   3   3   4   79.89    8.30
   3   3   4   79.19    6.30
   3   3   4   92.69    9.00
  -4  -3  -4    6.80    5.70
   4   3   4    1.20    4.10
   4   3   4    7.90    2.10
  -5  -3  -4    2.00    5.70
  -5  -3  -4    5.90    4.00
   5   3   4    5.80    4.80
   5   3   4    3.30    2.30
   5   3   4    4.40    3.80
   7  -4  -4   -1.80    6.10
   7  -4  -4    0.60    2.60
  -7   4   4   -1.60    4.10
   6  -4  -4   20.40    3.30
   6  -4  -4   23.40    5.80
  -6   4   4   24.90    3.50
  -6   4   4   26.20    4.40
   5  -4  -4    7.80    2.90
   5  -4  -4    1.80    3.80
  -5   4   4    2.20    2.20
  -5   4   4    5.60    2.70
   4  -4  -4   42.10    6.80
  -4   4   4   42.00    5.60
   3  -4  -4    0.70    3.50
   3  -4  -4    4.60    3.60
   3  -4  -4    7.00    1.00
  -3   4   4    9.40    2.30
  -3   4   4    4.70    3.20
   2  -4  -4   71.49    5.70
   2  -4  -4   72.69    8.60
   2  -4  -4   79.09    7.40
  -2   4   4   92.19    8.30
  -2   4   4   81.79    7.60
   1  -4  -4  586.24   41.20
   1  -4  -4  612.04   41.40
   1  -4  -4  498.15   42.30
  -1   4   4  649.04   41.30
  -1   4   4  493.65   42.00
  -1   4   4  594.14   42.70
   0  -4  -4   64.09    7.70
   0  -4  -4   76.89    6.10
   0   4   4   82.79    6.80
   0   4   4   70.49    6.70
   0   4   4   60.39    7.30
   0   4   4   64.79    6.70
  -1  -4  -4   60.49    7.60
  -1  -4  -4   57.09    5.60
   1   4   4   70.79    6.90
   1   4   4   69.99    5.90
   1   4   4   61.19    6.30
   1   4   4   51.69    6.90
  -2  -4  -4   53.79   10.30
  -2  -4  -4   60.29    5.80
   2   4   4   67.69    6.30
   2   4   4   60.79    7.30
   2   4   4   48.90    7.30
   2   4   4   65.29    5.40
  -3  -4  -4   -0.20    2.60
  -3  -4  -4   -2.70    5.50
   3   4   4    1.50    3.70
   3   4   4    3.60    4.00
  -4  -4  -4  123.69   14.20
  -4  -4  -4  133.99   10.50
   4   4   4  128.99   12.60
   4   4   4  115.29    9.40
   4   4   4  136.39   12.00
  -5  -4  -4   -9.20    6.70
  -5  -4  -4    3.30    4.80
   5   4   4    3.50    5.60
   5   4   4   -1.10    4.30
   5   4   4    1.40    2.20
   7  -5  -4   43.60    7.40
  -7   5   4   31.60    4.30
  -7   5   4   42.40    3.30
  -7   5   4   34.10    6.70
   6  -5  -4   21.20    3.40
  -6   5   4   13.50    3.70
  -6   5   4   17.90    4.10
   5  -5  -4   32.10    4.20
  -5   5   4   32.90    5.20
  -5   5   4   34.30    3.90
   4  -5  -4   56.99    4.40
   4  -5  -4   47.50    7.80
  -4   5   4   45.80    6.70
  -4   5   4   61.59    5.30
   3  -5  -4  772.02   49.70
   3  -5  -4  743.93   51.09
   3  -5  -4  625.64   51.59
  -3   5   4  714.43   52.19
  -3   5   4  607.24   50.59
   2  -5  -4  144.19   11.30
   2  -5  -4  141.09   14.90
  -2   5   4  157.48   13.40
  -2   5   4  190.98   14.00
   1  -5  -4  105.19    7.30
   1  -5  -4   81.69    6.90
   1  -5  -4   80.19    9.40
  -1   5   4   98.09    8.00
  -1   5   4   99.29    8.70
  -1   5   4   93.69    9.60
   0  -5  -4    5.80    1.60
   0  -5  -4    7.40    5.00
   0   5   4    8.40    2.30
   0   5   4    4.90    3.00
   0   5   4    3.40    1.90
   0   5   4   -1.10    5.00
  -1  -5  -4   40.40    4.50
  -1  -5  -4   47.50    7.70
   1   5   4   41.00    6.40
   1   5   4   53.19    5.70
   1   5   4   46.60    6.30
   1   5   4   51.79    4.60
  -2  -5  -4   44.90    8.90
  -2  -5  -4   56.69    5.30
   2   5   4   43.00    6.70
   2   5   4   50.09    7.30
   2   5   4   41.50    4.60
   2   5   4   53.59    4.80
  -3  -5  -4  192.48   14.00
  -3  -5  -4  162.68   17.00
   3   5   4  171.78   13.50
   3   5   4  179.98   15.60
   3   5   4  164.78   15.50
  -4  -5  -4   54.39    5.70
   4   5   4   60.99    9.10
   4   5   4   42.50    4.50
   6  -6  -4    4.20    2.80
  -6   6   4    1.70    4.00
  -6   6   4   -3.30    3.70
   5  -6  -4    7.60    2.50
  -5   6   4    3.60    3.60
  -5   6   4    6.30    3.40
   4  -6  -4  122.89    8.60
   4  -6  -4  115.49   11.00
  -4   6   4   98.49    9.10
  -4   6   4  104.89   11.90
   3  -6  -4  350.76   28.10
   3  -6  -4  393.06   26.50
  -3   6   4  363.66   28.10
  -3   6   4  332.27   27.70
   2  -6  -4    1.10    1.70
   2  -6  -4   -3.60    5.90
   2  -6  -4    4.40    3.70
  -2   6   4    0.50    3.70
  -2   6   4    5.50    2.20
   1  -6  -4   13.20    1.90
   1  -6  -4    8.10    4.60
   1  -6  -4    9.50    1.90
  -1   6   4   16.90    3.40
  -1   6   4    9.60    2.40
  -1   6   4   15.70    4.50
   0  -6  -4   -3.70    2.00
   0  -6  -4    0.50    3.90
   0   6   4   -1.20    2.90
   0   6   4   -0.70    2.40
   0   6   4    3.40    2.30
  -1  -6  -4  137.19   10.20
  -1  -6  -4  110.59   13.10
   1   6   4  117.29   11.50
   1   6   4  127.39   10.30
   1   6   4  124.99   10.70
  -2  -6  -4   60.29   10.70
  -2  -6  -4   63.39    5.70
   2   6   4   52.09    5.40
   2   6   4   49.20    5.40
   2   6   4   60.39    8.20
  -3  -6  -4    2.00    4.10
  -3  -6  -4    7.50    7.00
   3   6   4    9.90    5.80
   3   6   4   10.60    5.30
   4   6   4    9.90    7.20
   5  -7  -4    0.80    2.70
   5  -7  -4    4.50    2.50
  -5   7   4   -3.70    4.00
  -5   7   4   -4.10    4.20
   4  -7  -4    5.20    4.80
   4  -7  -4   -1.00    2.20
   4  -7  -4    5.60    2.30
  -4   7   4    1.60    3.70
  -4   7   4   -0.60    3.30
  -4   7   4   -1.90    4.10
   3  -7  -4  149.09   11.10
   3  -7  -4  158.28   14.20
  -3   7   4  166.18   14.30
  -3   7   4  138.79   11.90
  -3   7   4  125.99   12.10
   2  -7  -4   -4.10    2.20
  -2   7   4   -5.50    4.30
  -2   7   4   -1.80    2.90
   1  -7  -4    2.30    1.70
   1  -7  -4   -1.60    1.70
  -1   7   4    1.90    4.30
  -1   7   4    4.10    2.90
  -1   7   4    0.00    2.70
   0  -7  -4    3.50    2.50
   0   7   4    7.30    2.80
   0   7   4   -3.90    3.20
  -1  -7  -4   13.60    6.20
  -1  -7  -4   11.40    3.30
   1   7   4    8.10    3.40
   1   7   4    5.50    4.60
  -2  -7  -4   13.60    7.00
  -2  -7  -4    5.80    4.20
   2   7   4    7.20    3.60
   2   7   4   17.00    5.30
   2   7   4   12.80    5.00
   3   7   4   55.49    8.70
   4  -8  -4   17.90    5.00
   4  -8  -4   29.10    8.10
  -4   8   4   27.10    6.80
  -4   8   4    8.40    4.70
   3  -8  -4  148.39   15.20
   3  -8  -4  153.98   11.20
  -3   8   4  143.49   12.70
  -3   8   4  149.79   14.60
   2  -8  -4    3.60    3.00
   2  -8  -4   -5.50    4.80
  -2   8   4   -5.40    5.10
  -2   8   4    2.70    4.00
   1  -8  -4   -2.00    5.00
  -1   8   4    2.70    3.10
  -1   8   4    3.20    4.00
  -1   8   4   12.70    5.50
   0  -8  -4    4.70    3.10
   0  -8  -4   10.30    5.80
   0   8   4    4.80    5.40
   0   8   4   -3.50    4.40
   0   8   4    0.10    4.80
  -1  -8  -4   64.29   10.80
  -1  -8  -4   53.09    6.10
   1   8   4   47.50    6.90
   1   8   4   75.09   10.50
   1   9  -5    7.10    6.20
  -1  -9   5    1.30    4.30
  -1  -9   5    5.10    8.10
  -1  -9   5    0.70    6.20
   0   9  -5    8.50    6.30
   0  -9   5    6.20    5.10
   0  -9   5   11.90    6.90
   0  -9   5   -1.40    4.10
  -1   9  -5    9.40    5.50
   1  -9   5    3.80    4.90
   1  -9   5    6.20    3.80
   1  -9   5    5.90    4.80
   1  -9   5    7.60    7.00
  -2   9  -5   -5.60    4.20
  -2   9  -5    4.30    5.40
   2  -9   5   -3.30    3.90
   2  -9   5   -1.10    4.80
   2  -9   5   -3.40    4.40
   3   8  -5   -2.80    7.20
  -3  -8   5    1.10    7.30
  -3  -8   5    6.90    4.60
  -3  -8   5   -3.90    6.10
   2   8  -5    0.60    6.60
  -2  -8   5    1.70    3.70
  -2  -8   5    7.90    7.00
  -2  -8   5   13.80    7.60
   1   8  -5  118.39   10.80
  -1  -8   5  158.88   14.20
  -1  -8   5  131.89   14.80
  -1  -8   5  134.29   10.30
   0   8  -5  209.08   17.60
   0   8  -5  223.88   17.20
   0   8  -5  234.88   19.10
   0  -8   5  218.28   18.70
   0  -8   5  223.18   17.00
  -1   8  -5   12.40    4.90
   1  -8   5   10.90    5.20
   1  -8   5    9.60    3.10
   1  -8   5   18.40    5.00
  -2   8  -5   -3.80    3.80
  -2   8  -5    0.60    3.20
  -2   8  -5    3.40    4.50
   2  -8   5    1.60    2.90
   2  -8   5    1.40    5.60
   2  -8   5   -2.30    4.00
  -3   8  -5    6.50    3.90
  -3   8  -5    4.70    3.50
   3  -8   5    9.90    3.40
   3  -8   5   12.50    4.30
   3  -8   5    5.60    4.70
  -4   8  -5   69.39   10.10
  -4   8  -5   43.50    5.70
  -4   8  -5   44.00    7.00
   4  -8   5   60.59    8.80
   4   7  -5    4.10    6.50
  -4  -7   5    4.20    6.60
  -4  -7   5    3.20    4.50
  -4  -7   5    2.80    6.70
   3   7  -5   -5.20    5.80
  -3  -7   5    7.00    3.50
  -3  -7   5   10.20    6.30
   2   7  -5  771.22   57.29
   2   7  -5  876.01   57.79
  -2  -7   5  684.23   58.09
  -2  -7   5  748.63   57.59
  -2  -7   5  765.02   56.19
   1   7  -5   37.10    7.60
   1   7  -5   24.80    3.80
  -1  -7   5   34.00    7.70
  -1  -7   5   25.00    6.80
  -1  -7   5   29.60    3.40
   0   7  -5   37.00    7.00
   0   7  -5   40.90    3.90
   0  -7   5   30.30    6.20
   0  -7   5   32.70    3.50
  -1   7  -5   33.60    4.10
  -1   7  -5   35.90    8.70
  -1   7  -5   36.80    3.70
   1  -7   5   38.30    3.50
   1  -7   5   39.70    5.80
   1  -7   5   33.50    8.20
  -2   7  -5   31.30    7.00
  -2   7  -5   52.89    4.70
  -2   7  -5   50.39    4.70
  -2   7  -5   40.90    5.10
   2  -7   5   52.69    4.60
   2  -7   5   59.29    6.40
   2  -7   5   37.70    6.20
   2  -7   5   44.30    7.70
  -3   7  -5   32.60    3.90
  -3   7  -5   35.20    7.80
  -3   7  -5   33.00    4.00
  -3   7  -5   38.20    4.30
   3  -7   5   40.20    4.10
   3  -7   5   31.50    5.90
  -4   7  -5   76.49    6.60
  -4   7  -5   77.69    9.50
  -4   7  -5   74.49    7.00
  -4   7  -5   77.89    6.70
  -4   7  -5   59.79    7.40
   4  -7   5   70.29    9.00
  -5   7  -5   -4.30    3.60
  -5   7  -5   -5.80    4.30
  -5   7  -5   10.90    5.40
  -5   7  -5    5.70    4.00
  -5   7  -5    2.40    3.80
   5  -7   5   -4.40    5.60
   5   6  -5   -1.10    6.30
  -5  -6   5   10.10    4.30
  -5  -6   5    6.30    7.70
   4   6  -5    9.80    5.30
  -4  -6   5   11.10    7.50
  -4  -6   5   -0.90    3.40
  -4  -6   5    0.60    6.30
   3   6  -5    7.10    3.00
   3   6  -5    8.40    5.00
  -3  -6   5    8.90    2.60
  -3  -6   5    9.90    5.60
  -3  -6   5    3.40    5.30
   2   6  -5   32.50    6.20
   2   6  -5   34.50    3.70
  -2  -6   5   22.80    2.90
  -2  -6   5   20.70    7.00
  -2  -6   5   31.60    7.90
   1   6  -5  240.18   19.90
   1   6  -5  224.58   19.20
  -1  -6   5  257.17   19.70
  -1  -6   5  211.88   20.40
  -1  -6   5  254.17   18.30
   0   6  -5   52.89    7.40
   0   6  -5   55.39    5.30
   0   6  -5   58.79    5.50
   0  -6   5   56.49    6.90
   0  -6   5   56.79    8.00
   0  -6   5   49.80    4.70
  -1   6  -5    5.30    4.20
  -1   6  -5    8.70    2.30
  -1   6  -5   13.60    3.10
   1  -6   5    8.80    3.00
   1  -6   5    9.00    4.40
   1  -6   5    6.10    3.80
   1  -6   5    8.80    2.00
  -2   6  -5   35.50    3.90
  -2   6  -5   35.30    4.00
  -2   6  -5   39.70    6.90
  -2   6  -5   49.20    4.80
   2  -6   5   32.20    5.70
   2  -6   5   35.40    6.60
   2  -6   5   47.40    3.90
   2  -6   5   49.50    5.50
  -3   6  -5   59.09    5.30
  -3   6  -5   51.69    5.50
  -3   6  -5   69.19    8.40
  -3   6  -5   74.19    6.20
   3  -6   5   63.09    5.10
   3  -6   5   61.69    7.90
  -4   6  -5   30.70    4.20
  -4   6  -5   29.50    4.10
  -4   6  -5   28.50    3.60
  -4   6  -5   37.60    7.00
  -4   6  -5   29.80    3.60
   4  -6   5   25.40    6.00
  -5   6  -5   -0.80    3.30
  -5   6  -5   -5.90    3.50
  -5   6  -5    0.30    3.20
  -5   6  -5    1.10    3.00
  -5   6  -5   -3.60    6.00
   5  -6   5   -1.90    4.60
   5  -6   5   -1.70    4.60
   6   5  -5    3.80    4.00
   6   5  -5   -0.80    3.40
  -6  -5   5   12.40    6.90
  -6  -5   5   12.00    9.60
   5   5  -5   -1.00    2.80
   5   5  -5    1.20    5.20
  -5  -5   5    0.60    6.10
  -5  -5   5   -4.60    5.40
   4   5  -5   17.50    3.50
  -4  -5   5   13.00    6.20
  -4  -5   5   14.90    6.60
  -4  -5   5   13.50    2.90
   3   5  -5   34.00    6.70
  -3  -5   5   42.90    8.30
  -3  -5   5   53.49   12.30
  -3  -5   5   37.40    4.00
   2   5  -5 1344.27  103.69
   2   5  -5 1523.85  103.79
  -2  -5   5 1442.96  101.89
  -2  -5   5 1381.36  102.59
   1   5  -5   15.70    3.00
   1   5  -5    5.90    4.10
  -1  -5   5   14.60    4.60
  -1  -5   5   10.80    3.70
   0   5  -5  106.69    9.80
   0   5  -5  123.29   10.50
   0   5  -5  121.59    9.30
   0  -5   5   99.59   11.30
   0  -5   5  113.09   10.00
   0  -5   5  126.19    9.60
  -1   5  -5  129.89   10.10
  -1   5  -5  133.79   10.90
  -1   5  -5  118.89   11.20
  -1   5  -5  127.69   11.10
   1  -5   5  131.39   10.50
   1  -5   5  123.19   12.30
   1  -5   5  129.59   10.50
  -2   5  -5  145.49   11.80
  -2   5  -5  133.49   11.00
  -2   5  -5  161.88   12.20
   2  -5   5  151.18   11.50
   2  -5   5  134.79   13.00
   2  -5   5  127.79   12.20
   2  -5   5  143.69   11.40
  -3   5  -5  203.58   14.50
  -3   5  -5  172.68   14.70
  -3   5  -5  177.58   13.40
  -3   5  -5  172.58   13.70
  -3   5  -5  147.99   13.80
   3  -5   5  154.38   14.60
  -4   5  -5  118.99    9.20
  -4   5  -5  102.69    8.50
  -4   5  -5  105.59   10.70
  -4   5  -5   96.09    8.70
   4  -5   5  121.89   10.20
   4  -5   5   92.59   10.80
  -5   5  -5   26.70    6.80
  -5   5  -5   24.50    4.10
  -5   5  -5   32.50    4.00
  -5   5  -5   25.80    4.50
  -5   5  -5   26.60    4.20
   5  -5   5   29.60    6.00
   5  -5   5   19.10    6.20
  -6   5  -5   -5.20    5.40
  -6   5  -5   -0.50    4.20
  -6   5  -5    4.20    3.60
  -6   5  -5   -0.30    3.60
   6  -5   5   -4.30    6.30
   6  -5   5   -0.50    5.70
   6   4  -5   -1.60    3.70
   6   4  -5    7.00    5.90
   6   4  -5    8.70    2.50
   6   4  -5    5.10    2.70
   6   4  -5    4.70    5.40
  -6  -4   5    7.90    5.70
  -6  -4   5    5.20    7.00
  -6  -4   5   -0.10    4.00
   5   4  -5   -1.80    5.90
   5   4  -5   -1.90    3.20
   5   4  -5   -1.20    2.10
   5   4  -5    0.20    4.50
  -5  -4   5   -1.00    3.10
  -5  -4   5   10.60    5.90
   4   4  -5  212.18   15.90
   4   4  -5  185.08   14.40
  -4  -4   5  171.98   16.90
  -4  -4   5  165.68   17.20
  -4  -4   5  191.58   14.60
   3   4  -5   19.10    3.50
   3   4  -5   15.90    5.00
   3   4  -5   21.80    2.60
  -3  -4   5   23.10    2.60
  -3  -4   5   20.90    5.90
  -3  -4   5   15.40    5.00
   2   4  -5  203.68   17.30
   2   4  -5  220.28   16.70
   2   4  -5  208.78   17.50
  -2  -4   5  218.28   17.70
  -2  -4   5  203.88   18.30
  -2  -4   5  227.98   16.50
   1   4  -5   29.30    3.60
   1   4  -5   17.00    4.10
  -1  -4   5   26.20    2.80
  -1  -4   5   25.00    5.40
  -1  -4   5   29.70    4.60
   0   4  -5   17.20    2.20
   0   4  -5   11.90    2.20
   0   4  -5   14.30    3.60
   0  -4   5   14.20    2.80
   0  -4   5    8.10    1.90
   0  -4   5    8.80    3.70
  -1   4  -5    5.60    1.60
  -1   4  -5    4.60    1.00
  -1   4  -5    4.80    1.50
  -1   4  -5    6.10    3.00
   1  -4   5    5.00    2.90
   1  -4   5    4.80    3.20
   1  -4   5    6.90    1.70
   1  -4   5    6.90    1.40
  -2   4  -5  625.24   45.90
  -2   4  -5  588.04   44.70
  -2   4  -5  678.53   45.90
  -2   4  -5  555.84   45.40
   2  -4   5  711.73   45.10
   2  -4   5  618.84   46.10
   2  -4   5  617.34   45.40
   2  -4   5  591.74   45.60
  -3   4  -5  266.07   21.70
  -3   4  -5  270.47   20.80
  -3   4  -5  275.77   21.60
  -3   4  -5  262.27   22.90
  -3   4  -5  308.87   21.80
   3  -4   5  284.97   22.30
   3  -4   5  293.67   21.30
  -4   4  -5  109.69    8.20
  -4   4  -5   81.09    7.90
  -4   4  -5   88.39    9.60
  -4   4  -5  103.59    8.30
  -4   4  -5   94.09    8.20
   4  -4   5   93.49   10.00
   4  -4   5  106.39    9.20
  -5   4  -5   16.30    5.40
  -5   4  -5   16.80    3.30
  -5   4  -5   20.60    3.10
  -5   4  -5   16.90    3.20
  -5   4  -5   20.30    3.00
   5  -4   5   19.80    5.00
   5  -4   5   15.10    6.30
  -6   4  -5   24.80    5.00
  -6   4  -5   24.60    4.50
  -6   4  -5   22.10    3.90
  -6   4  -5   22.70    4.50
   6  -4   5   27.70    6.80
   6  -4   5   25.60    3.00
   6   3  -5   42.60    7.10
   6   3  -5   38.00    4.40
   6   3  -5   56.59    7.20
   6   3  -5   36.70    3.70
  -6  -3   5   44.80    8.70
  -6  -3   5   50.29    4.70
   5   3  -5   67.39    6.10
   5   3  -5   94.59    7.50
   5   3  -5   76.09    8.10
   5   3  -5   74.89    8.80
  -5  -3   5   80.59   10.60
  -5  -3   5   80.59    7.00
   4   3  -5  178.78   14.30
   4   3  -5  207.38   15.40
   4   3  -5  156.68   15.10
   4   3  -5  173.28   13.80
  -4  -3   5  182.68   16.70
   3   3  -5   10.80    2.00
   3   3  -5   14.90    2.80
   3   3  -5    9.50    3.80
  -3  -3   5   14.80    1.80
  -3  -3   5   10.90    4.50
   2   3  -5    0.60    3.00
   2   3  -5    2.00    1.50
   2   3  -5    1.50    1.80
  -2  -3   5    0.60    3.30
  -2  -3   5    0.40    1.30
   1   3  -5  213.68   16.60
   1   3  -5  220.68   17.50
   1   3  -5  200.68   16.40
  -1  -3   5  201.78   16.40
  -1  -3   5  209.38   17.70
  -1  -3   5  235.48   16.30
   0   3  -5   33.60    4.40
   0   3  -5   39.30    4.20
   0   3  -5   46.30    4.90
   0  -3   5   32.50    5.30
   0  -3   5   34.50    3.80
   0  -3   5   41.60    3.70
  -1   3  -5  369.36   24.60
  -1   3  -5  296.37   24.20
  -1   3  -5  285.57   24.30
  -1   3  -5  290.67   23.00
   1  -3   5  342.37   24.10
   1  -3   5  333.37   24.30
   1  -3   5  342.17   24.80
  -2   3  -5    2.10    1.50
  -2   3  -5    2.60    2.90
  -2   3  -5    4.10    0.90
  -2   3  -5    5.90    1.40
   2  -3   5    4.20    2.20
   2  -3   5    7.40    3.00
   2  -3   5    2.40    2.60
  -3   3  -5  140.89   12.20
  -3   3  -5  133.49   11.00
  -3   3  -5  152.68   11.50
  -3   3  -5  137.79   11.60
  -3   3  -5  138.49   10.70
   3  -3   5  152.98   11.50
   3  -3   5  126.39   12.20
  -4   3  -5    2.50    1.50
  -4   3  -5   -3.50    2.30
  -4   3  -5   -3.30    1.80
  -4   3  -5   -2.30    3.70
   4  -3   5   -0.10    3.20
   4  -3   5   -5.20    4.00
  -5   3  -5  146.29   13.10
  -5   3  -5  152.28   11.00
  -5   3  -5  143.89   11.20
  -5   3  -5  151.08   11.00
  -5   3  -5  128.09   10.40
   5  -3   5  107.39   13.00
   5  -3   5  132.49   11.80
   5  -3   5  135.59   12.10
  -6   3  -5   63.99    6.50
  -6   3  -5   61.59    9.30
  -6   3  -5   62.69    5.90
  -6   3  -5   55.39    6.00
   6  -3   5   61.59    5.80
   6  -3   5   67.89    8.50
   7   2  -5   13.60    5.30
   7   2  -5   17.60    6.00
  -7  -2   5    8.70    4.40
  -7  -2   5    3.80    5.90
   6   2  -5   10.10    4.50
   5   2  -5   10.50    1.60
   5   2  -5    9.10    4.20
   5   2  -5   15.40    4.40
  -5  -2   5   11.60    7.80
   4   2  -5  677.83   48.70
   4   2  -5  694.33   48.90
   4   2  -5  683.33   50.29
   4   2  -5  666.33   49.80
  -4  -2   5  666.53   50.69
   3   2  -5    2.60    1.10
   3   2  -5    5.50    1.80
   3   2  -5    5.90    3.20
  -3  -2   5    2.90    3.70
  -3  -2   5    4.60    1.00
   2   2  -5  303.47   23.30
   2   2  -5  319.27   22.30
   2   2  -5  286.37   22.60
  -2  -2   5  273.47   23.40
  -2  -2   5  310.17   21.90
   1   2  -5  370.16   28.90
   1   2  -5  344.77   28.60
   1   2  -5  408.66   29.70
  -1  -2   5  408.56   28.60
  -1  -2   5  384.96   29.20
  -1  -2   5  446.16   30.20
   0   2  -5    2.70    1.20
   0   2  -5    2.10    1.40
   0   2  -5    1.50    2.20
   0  -2   5   -0.70    2.30
   0  -2   5    7.00    3.00
   0  -2   5   -0.30    2.60
  -1   2  -5  463.65   31.30
  -1   2  -5  364.46   31.10
  -1   2  -5  378.96   31.00
   1  -2   5  488.95   30.40
   1  -2   5  431.06   31.40
   1  -2   5  370.36   31.30
   1  -2   5  462.95   31.20
  -2   2  -5  436.66   34.40
  -2   2  -5  424.66   33.00
  -2   2  -5  410.36   34.10
  -2   2  -5  452.25   34.20
  -2   2  -5  480.25   33.70
   2  -2   5  517.15   34.10
   2  -2   5  481.25   33.80
   2  -2   5  488.35   34.30
   2  -2   5  477.05   34.50
  -3   2  -5  300.07   23.90
  -3   2  -5  295.67   23.60
  -3   2  -5  305.87   24.10
  -3   2  -5  312.47   23.00
   3  -2   5  300.77   24.20
   3  -2   5  351.56   23.50
   3  -2   5  327.77   24.20
  -4   2  -5  141.39   11.70
  -4   2  -5  143.49   10.50
  -4   2  -5  132.59   12.40
  -4   2  -5  161.38   11.50
   4  -2   5  124.89   12.40
   4  -2   5  136.59   12.90
  -5   2  -5    2.30    2.30
  -5   2  -5    1.00    3.10
  -5   2  -5    9.80    4.70
   5  -2   5    7.50    5.50
   5  -2   5    6.30    4.00
   5  -2   5    6.50    3.90
  -6   2  -5   36.20    5.60
  -6   2  -5   34.70    7.30
  -6   2  -5   34.60    4.50
   6  -2   5   31.50    3.80
   6  -2   5   35.90    7.30
   7   1  -5   -1.20    5.00
   7   1  -5    5.00    4.50
  -7  -1   5    2.20    5.20
  -7  -1   5   -3.70    3.70
   6   1  -5   76.69    9.30
  -6  -1   5   97.69    8.00
  -6  -1   5  110.29   11.80
   5   1  -5    6.70    3.40
   5   1  -5   11.10    1.20
   5   1  -5   10.70    3.90
  -5  -1   5    6.90    2.10
  -5  -1   5   11.20    5.10
   4   1  -5   -0.50    2.60
   4   1  -5   -2.10    2.80
  -4  -1   5    4.00    3.90
   3   1  -5  592.64   42.10
   3   1  -5  618.64   43.50
   3   1  -5  595.44   42.70
   3   1  -5  591.74   41.90
  -3  -1   5  514.25   43.30
  -3  -1   5  591.54   41.70
   2   1  -5 1152.38   82.59
   2   1  -5 1135.79   83.59
   2   1  -5 1241.78   81.89
  -2  -1   5 1129.59   82.69
  -2  -1   5 1273.17   82.19
  -2  -1   5 1018.20   83.49
   1   1  -5 1506.35  104.79
   1   1  -5 1411.66  105.19
   1   1  -5 1395.26  105.59
  -1  -1   5 1538.25  105.29
  -1  -1   5 1628.84  104.79
  -1  -1   5 1392.66  105.79
   0   1  -5 1315.47   94.79
   0   1  -5 1318.57   94.29
   0   1  -5 1331.07   94.69
   0  -1   5 1292.77   93.49
   0  -1   5 1171.28   94.49
   0  -1   5 1391.16   93.59
   0  -1   5 1510.45   94.39
   0  -1   5 1288.67   94.69
  -1   1  -5  248.08   20.40
  -1   1  -5  254.87   19.40
  -1   1  -5  275.27   20.20
  -1   1  -5  288.67   20.60
   1  -1   5  316.57   20.50
   1  -1   5  266.67   19.60
   1  -1   5  288.87   20.40
   1  -1   5  233.38   20.60
  -2   1  -5 1294.27   88.29
  -2   1  -5 1205.08   87.39
  -2   1  -5 1328.37   87.59
  -2   1  -5 1189.08   88.59
   2  -1   5 1270.57   87.49
   2  -1   5 1287.67   88.19
   2  -1   5 1034.90   88.09
   2  -1   5 1247.18   87.49
  -3   1  -5   14.30    2.20
  -3   1  -5   11.50    1.10
  -3   1  -5   15.00    2.20
   3  -1   5   13.50    3.80
   3  -1   5   13.70    3.00
   3  -1   5   12.30    3.50
  -4   1  -5   90.59    7.60
  -4   1  -5   85.19    8.60
   4  -1   5   95.69    9.20
   4  -1   5   79.89    8.50
   4  -1   5   95.29    8.70
  -5   1  -5  120.59   10.70
  -5   1  -5  124.49   10.00
   5  -1   5  148.39   11.80
   5  -1   5  113.09   11.60
   5  -1   5  125.89   11.50
  -6   1  -5   58.59    7.10
  -6   1  -5   67.29    6.20
   6  -1   5   63.29    5.60
   6  -1   5   75.89    8.00
   6  -1   5   68.89    8.60
   7   0  -5  180.78   17.60
   7   0  -5  202.18   17.70
  -7   0   5  230.38   16.30
  -7   0   5  227.38   19.60
   6   0  -5   -1.60    3.60
   6   0  -5    2.60    3.50
  -6   0   5    3.60    2.70
  -6   0   5    3.30    5.20
   5   0  -5   64.39    6.60
   5   0  -5   66.79    7.10
  -5   0   5   62.09    8.30
   4   0  -5  156.68   12.60
   4   0  -5  161.68   11.40
   4   0  -5  149.99   12.20
  -4   0   5  144.39   13.90
  -4   0   5  153.78   11.20
   3   0  -5  165.38   12.20
   3   0  -5  165.38   12.80
   3   0  -5  165.08   12.30
  -3   0   5  132.39   13.80
  -3   0   5  164.58   11.60
  -3   0   5  166.08   12.40
   2   0  -5 1005.60   76.89
   2   0  -5 1085.89   76.89
   2   0  -5 1146.69   77.59
  -2   0   5 1056.99   78.49
  -2   0   5 1056.09   77.49
  -2   0   5 1176.58   77.79
   1   0  -5 3634.54  265.57
   1   0  -5 3660.03  265.07
  -1   0   5 4331.07  265.37
  -1   0   5 3546.45  265.67
  -1   0   5 3635.44  266.07
   0   0  -5    2.70    1.50
   0   0   5    3.40    0.90
   0   0   5   -1.40    2.30
   0   0   5    2.80    2.30
   0   0   5    4.20    1.80
  -1   0  -5 2001.80  139.59
  -1   0  -5 1920.51  139.39
  -1   0  -5 1881.31  138.59
   1   0   5 1987.40  138.79
   1   0   5 2241.78  139.69
   1   0   5 1739.03  139.39
  -2   0  -5   55.79    5.40
  -2   0  -5   41.00    4.90
  -2   0  -5   46.10    5.00
  -2   0  -5   59.59    5.30
   2   0   5   55.99    5.70
   2   0   5   43.30    4.10
   2   0   5   46.90    5.80
  -3   0  -5    0.90    3.10
  -3   0  -5   -1.60    1.50
  -3   0  -5   -0.60    1.70
   3   0   5   -0.70    2.90
   3   0   5    5.90    3.40
   3   0   5   -1.60    2.70
  -4   0  -5   21.40    2.80
  -4   0  -5   23.40    3.00
  -4   0  -5   33.30    6.20
   4   0   5   21.50    5.40
   4   0   5   23.30    4.40
   4   0   5   20.60    3.90
   4   0   5   26.60    4.90
  -5   0  -5   -0.60    4.30
  -5   0  -5   -0.40    2.40
  -5   0  -5    2.90    3.20
   5   0   5   -5.80    3.80
   5   0   5   -0.10    3.10
   5   0   5    2.40    3.70
  -6   0  -5   -1.00    5.20
  -6   0  -5   -4.50    3.30
  -6   0  -5    0.10    4.50
   6   0   5    2.90    4.90
   6   0   5    1.10    5.70
   6   0   5   -5.10    3.90
   6   0   5    0.00    3.90
   7  -1  -5   -3.30    4.70
   7  -1  -5   -0.10    3.80
   7  -1  -5    5.80    2.30
  -7   1   5    5.80    5.30
  -7   1   5    1.00    2.90
  -7   1   5    1.10    1.90
   6  -1  -5    2.60    3.20
   6  -1  -5   -0.80    3.90
  -6   1   5    4.00    1.70
  -6   1   5    4.60    5.90
   5  -1  -5  220.08   18.00
   5  -1  -5  266.27   18.20
  -5   1   5  233.68   18.80
  -5   1   5  216.98   16.40
  -5   1   5  217.98   19.60
   4  -1  -5  216.88   15.80
   4  -1  -5  186.58   15.70
   4  -1  -5  212.98   15.00
  -4   1   5  221.18   16.70
  -4   1   5  181.08   17.10
  -4   1   5  208.28   15.30
   3  -1  -5  217.18   16.10
   3  -1  -5  212.88   16.30
   3  -1  -5  214.18   16.10
  -3   1   5  224.08   17.00
  -3   1   5  211.38   16.30
   2  -1  -5  124.29    9.10
   2  -1  -5   96.19    8.20
  -2   1   5  121.29    9.30
  -2   1   5  107.69    9.30
   1  -1  -5  449.76   34.50
   1  -1  -5  474.35   34.50
  -1   1   5  424.96   34.60
  -1   1   5  538.65   34.50
   0  -1  -5  587.04   44.30
   0  -1  -5  647.14   44.80
   0  -1  -5  600.84   44.20
   0   1   5  668.53   43.80
   0   1   5  521.05   44.50
   0   1   5  647.74   44.20
  -1  -1  -5   11.60    3.20
  -1  -1  -5    6.80    1.90
  -1  -1  -5    9.00    2.30
  -1  -1  -5    5.00    1.80
   1   1   5   13.60    2.80
   1   1   5    5.10    2.90
   1   1   5    5.90    2.10
  -2  -1  -5 1228.68   93.49
  -2  -1  -5 1237.98   93.39
  -2  -1  -5 1361.76   93.29
  -2  -1  -5 1291.77   92.29
   2   1   5 1382.16   93.69
   2   1   5 1319.17   93.49
  -3  -1  -5  205.08   18.10
  -3  -1  -5  243.28   18.20
  -3  -1  -5  240.78   18.90
   3   1   5  241.78   19.10
   3   1   5  233.68   18.60
  -4  -1  -5  131.89   12.90
  -4  -1  -5  139.19   10.80
  -4  -1  -5  132.89   11.00
   4   1   5  124.99   10.70
   4   1   5  119.59   11.40
   4   1   5  126.49   11.80
  -5  -1  -5   -1.00    2.70
  -5  -1  -5    5.40    3.70
  -5  -1  -5    4.90    5.00
   5   1   5    3.60    3.70
   5   1   5   -3.40    3.50
   5   1   5    2.60    3.00
   5   1   5    1.90    4.30
  -6  -1  -5    6.10    5.90
  -6  -1  -5    3.30    5.10
   6   1   5    7.90    6.30
   6   1   5    7.50    6.00
   6   1   5   -1.70    3.70
   6   1   5    6.90    4.20
   7  -2  -5  159.18   12.60
   7  -2  -5  140.19   12.50
   7  -2  -5  133.99   13.30
  -7   2   5  124.19   11.70
  -7   2   5  176.08   16.20
   6  -2  -5    4.30    2.10
   6  -2  -5    6.70    3.20
   6  -2  -5   -1.50    4.00
  -6   2   5    4.40    2.50
  -6   2   5    6.20    5.30
   5  -2  -5  217.78   17.60
   5  -2  -5  197.78   20.00
  -5   2   5  228.88   18.10
  -5   2   5  241.28   16.50
   4  -2  -5   98.19    9.10
   4  -2  -5  111.69    8.60
  -4   2   5  105.59    9.40
  -4   2   5  104.99    8.80
   3  -2  -5  168.38   11.70
   3  -2  -5  143.99   11.40
  -3   2   5  143.79   12.10
  -3   2   5  147.59   12.30
   2  -2  -5  242.18   18.60
   2  -2  -5  250.77   18.10
  -2   2   5  206.28   18.20
  -2   2   5  247.48   18.40
   1  -2  -5 1210.88   84.69
   1  -2  -5 1167.68   85.19
   1  -2  -5 1169.48   85.29
  -1   2   5 1161.08   83.89
  -1   2   5 1350.46   85.49
  -1   2   5 1081.69   85.19
   0  -2  -5   -2.10    2.50
   0  -2  -5   -1.20    1.30
   0  -2  -5    0.20    0.90
   0   2   5   -0.80    2.70
   0   2   5   -1.90    1.10
  -1  -2  -5  802.12   58.39
  -1  -2  -5  801.72   58.49
  -1  -2  -5  817.22   58.69
   1   2   5  785.12   58.79
   1   2   5  830.32   58.39
  -2  -2  -5  377.56   30.70
  -2  -2  -5  406.46   31.10
  -2  -2  -5  435.56   30.90
   2   2   5  438.86   29.60
   2   2   5  354.06   30.80
   2   2   5  448.96   31.20
  -3  -2  -5  110.19   10.60
  -3  -2  -5  117.89   11.70
  -3  -2  -5  126.59   10.00
   3   2   5  116.69   10.80
   3   2   5  107.29   11.00
  -4  -2  -5   91.09    7.00
  -4  -2  -5   76.59   10.30
  -4  -2  -5   84.49    6.80
   4   2   5   63.99    8.50
   4   2   5   73.79    6.90
  -5  -2  -5   -1.50    5.00
  -5  -2  -5   -0.40    3.90
   5   2   5    3.80    4.00
   5   2   5   -0.70    5.60
   5   2   5   -1.50    2.20
   7  -3  -5    6.60    2.60
   7  -3  -5    3.10    3.10
   7  -3  -5    6.10    5.50
  -7   3   5   12.20    5.90
  -7   3   5    2.20    3.90
   6  -3  -5   44.40    6.70
   6  -3  -5   55.49    5.60
   6  -3  -5   51.79    5.60
  -6   3   5   48.20    5.10
   5  -3  -5  155.48   14.50
   5  -3  -5  195.98   13.40
   5  -3  -5  168.08   14.90
  -5   3   5  177.18   13.60
  -5   3   5  166.68   14.20
   4  -3  -5  120.69   11.20
   4  -3  -5  109.99    8.50
  -4   3   5  108.89    9.70
  -4   3   5  106.99    9.50
   3  -3  -5 1233.68   91.59
   3  -3  -5 1221.88   93.69
   3  -3  -5 1508.55   93.49
   3  -3  -5 1142.79   91.69
  -3   3   5 1332.17   92.99
  -3   3   5 1368.56   93.69
   2  -3  -5   -0.20    3.00
   2  -3  -5   -1.20    2.60
  -2   3   5    3.10    1.30
  -2   3   5   -0.20    2.80
   1  -3  -5    0.50    1.80
   1  -3  -5   -1.40    0.90
   1  -3  -5   -3.70    2.70
   1  -3  -5   -2.20    1.20
  -1   3   5   -1.80    1.50
  -1   3   5   -0.90    2.80
   0  -3  -5    1.70    2.80
   0  -3  -5    0.20    1.00
   0  -3  -5    1.50    1.10
   0   3   5   -2.00    2.90
   0   3   5    2.90    2.30
   0   3   5    1.10    1.70
  -1  -3  -5   22.00    2.60
  -1  -3  -5   20.50    2.90
  -1  -3  -5   17.60    4.50
   1   3   5   19.70    2.50
   1   3   5   21.60    5.10
   1   3   5   20.40    4.40
  -2  -3  -5  121.89   10.80
  -2  -3  -5  116.39   12.00
  -2  -3  -5  127.59   10.60
   2   3   5  117.79   11.30
   2   3   5  120.89   10.70
   2   3   5  135.99    9.70
   2   3   5  126.79   11.40
  -3  -3  -5   67.19    5.90
  -3  -3  -5   55.99    6.50
  -3  -3  -5   68.99   10.80
   3   3   5   72.19    8.40
   3   3   5   69.19    4.90
   3   3   5   59.39    7.40
  -4  -3  -5   90.49    8.50
  -4  -3  -5   95.49   12.20
   4   3   5  109.69    9.90
   4   3   5   93.39   10.50
  -5  -3  -5   91.19   11.40
   5   3   5   85.99   10.40
   5   3   5  101.09   10.20
   7  -4  -5    9.10    6.60
   7  -4  -5    8.30    2.70
   7  -4  -5    4.40    2.60
  -7   4   5    1.50    4.10
   6  -4  -5    8.80    5.00
   6  -4  -5   15.40    2.70
  -6   4   5    7.30    3.30
  -6   4   5   15.10    3.50
   5  -4  -5   83.49    8.50
  -5   4   5   82.89    8.00
  -5   4   5   83.99    7.10
   4  -4  -5  226.58   18.60
  -4   4   5  222.28   17.60
  -4   4   5  208.28   17.40
   3  -4  -5  176.98   16.30
   3  -4  -5  182.78   13.70
   3  -4  -5  190.58   15.60
  -3   4   5  188.58   15.20
  -3   4   5  198.98   15.60
   2  -4  -5  234.98   18.00
   2  -4  -5  222.98   19.20
   2  -4  -5  231.38   16.90
  -2   4   5  220.28   18.50
  -2   4   5  250.17   18.90
   1  -4  -5    4.30    3.50
   1  -4  -5    5.40    2.20
  -1   4   5    9.50    3.60
  -1   4   5    4.00    1.90
   0  -4  -5   54.49    5.30
   0  -4  -5   52.59    7.00
   0   4   5   66.39    6.50
   0   4   5   44.00    6.50
   0   4   5   62.59    6.10
  -1  -4  -5   -0.30    4.20
   1   4   5    2.80    2.10
   1   4   5    2.40    3.20
  -2  -4  -5  646.44   52.59
  -2  -4  -5  655.93   53.59
   2   4   5  770.32   52.29
   2   4   5  767.12   51.19
   2   4   5  656.23   52.89
   2   4   5  727.03   52.39
  -3  -4  -5    1.20    5.70
  -3  -4  -5    3.10    3.20
   3   4   5    3.20    4.70
   3   4   5    0.20    1.40
   3   4   5    7.90    4.30
  -4  -4  -5   -0.40    4.00
  -4  -4  -5    0.80    6.40
   4   4   5    1.20    4.20
   4   4   5    4.50    5.30
  -5  -4  -5  -11.30    6.30
  -5  -4  -5    0.50    5.70
   5   4   5    1.80    4.70
  -7   5   5   -2.00    1.80
  -7   5   5   -2.10    4.70
   6  -5  -5    1.80    2.50
  -6   5   5   -1.50    3.70
  -6   5   5   -0.90    3.20
   5  -5  -5    3.70    2.20
  -5   5   5    6.90    2.70
  -5   5   5    5.20    3.60
   4  -5  -5  207.68   17.90
   4  -5  -5  194.78   14.80
  -4   5   5  226.08   17.10
  -4   5   5  193.18   16.30
   3  -5  -5  362.06   32.20
   3  -5  -5  461.65   29.90
   3  -5  -5  446.06   31.50
  -3   5   5  399.26   31.60
  -3   5   5  385.86   31.30
   2  -5  -5   12.80    3.60
   2  -5  -5   10.90    1.30
   2  -5  -5    8.20    4.30
  -2   5   5    9.70    4.10
   1  -5  -5   12.90    4.40
  -1   5   5    8.30    4.20
  -1   5   5   14.10    4.30
   0  -5  -5  177.38   16.90
   0  -5  -5  213.88   15.30
   0   5   5  218.28   15.80
   0   5   5  181.58   16.20
   0   5   5  201.28   15.50
   0   5   5  157.08   16.10
  -1  -5  -5   21.50    3.20
  -1  -5  -5   20.70    5.80
   1   5   5   23.40    5.50
   1   5   5   17.00    5.00
   1   5   5   23.20    2.90
  -2  -5  -5   17.80    6.70
  -2  -5  -5   23.00    3.40
   2   5   5   26.20    6.20
   2   5   5   27.30    5.90
   2   5   5   26.00    3.40
  -3  -5  -5    1.60    3.70
  -3  -5  -5    6.30    6.10
   3   5   5    2.80    5.30
  -4  -5  -5   11.70    7.10
  -4  -5  -5    4.30    5.30
   4   5   5   10.30    5.50
   4   5   5    5.90    6.20
   6  -6  -5    7.60    3.00
  -6   6   5   11.10    4.20
  -6   6   5   -0.20    4.60
   5  -6  -5   -2.70    2.50
  -5   6   5    1.20    3.30
  -5   6   5    1.90    6.10
   4  -6  -5   15.20    2.20
   4  -6  -5   20.50    4.00
  -4   6   5    6.70    4.70
  -4   6   5   17.20    4.10
   3  -6  -5  153.48   11.10
   3  -6  -5  132.39   13.30
  -3   6   5  146.99   13.70
   2  -6  -5   76.79    5.80
   2  -6  -5   94.99    8.40
   2  -6  -5   73.99    9.30
  -2   6   5   78.99    9.00
  -2   6   5   71.49    7.10
   1  -6  -5   24.30    2.50
   1  -6  -5   23.20    6.60
  -1   6   5   24.90    3.60
  -1   6   5   15.30    3.40
  -1   6   5   22.60    3.70
  -1   6   5   10.60    5.20
   0  -6  -5   34.70    3.50
   0  -6  -5   39.10    7.40
   0   6   5   33.80    4.00
   0   6   5   30.20    5.30
   0   6   5   39.20    4.10
  -1  -6  -5   11.10    6.20
   1   6   5    4.20    3.20
   1   6   5    1.10    3.90
   1   6   5    1.00    2.70
  -2  -6  -5  466.95   41.20
  -2  -6  -5  540.25   39.30
   2   6   5  502.95   40.20
   2   6   5  541.65   40.00
   2   6   5  559.14   39.00
  -3  -6  -5    3.80    4.50
  -3  -6  -5   -3.80    6.80
   3   6   5    2.20    5.80
   3   6   5    4.30    4.80
   5  -7  -5   12.70    2.90
   5  -7  -5   -0.20    2.90
  -5   7   5    0.70    4.30
  -5   7   5    5.30    4.70
   4  -7  -5  219.48   15.50
   4  -7  -5  201.68   16.80
  -4   7   5  205.28   18.20
   3  -7  -5   28.40    6.20
   3  -7  -5   21.40    3.00
  -3   7   5   29.70    7.50
  -2   7   5    4.80    3.40
  -2   7   5    8.90    5.40
  -2   7   5    2.70    3.40
   1  -7  -5   -2.50    2.00
   1  -7  -5   -1.00    4.40
  -1   7   5    0.60    2.80
  -1   7   5    5.10    3.20
  -1   7   5   -3.90    4.70
   0  -7  -5  160.68   16.40
   0   7   5  189.68   13.90
   0   7   5  131.39   12.60
   0   7   5  159.18   12.80
  -1  -7  -5   42.90    5.50
  -1  -7  -5   61.79    9.80
   1   7   5   53.09    7.60
   1   7   5   47.70    5.70
   1   7   5   52.49    8.00
  -2  -7  -5   61.89   12.60
  -2  -7  -5   39.00    6.50
   2   7   5   42.10    5.60
   4  -8  -5   12.40   10.70
   4  -8  -5    2.80    3.10
   4  -8  -5   -3.40    3.00
  -4   8   5   -1.60    4.90
  -4   8   5   -0.80    5.30
   3  -8  -5    5.70    3.00
   3  -8  -5   13.10    6.30
  -3   8   5    4.40    4.70
  -3   8   5    8.10    6.30
   2  -8  -5   -1.00    3.30
   2  -8  -5   -0.80    5.50
  -2   8   5   -1.20    4.50
  -2   8   5    1.00    5.20
   1  -8  -5    0.90    2.60
   1  -8  -5   -2.80    5.60
  -1   8   5    4.60    3.10
  -1   8   5    0.20    4.50
  -1   8   5   -0.90    5.60
   0  -8  -5   17.80    7.50
   0   8   5    5.50    5.70
   0   8   5    2.10    4.60
   0   8   5    6.20    4.20
   0   9  -6   32.80    5.70
   0   9  -6   47.80    8.80
   0  -9   6   38.80    5.80
   0  -9   6   43.60   12.30
   0  -9   6   42.20    8.10
  -1   9  -6    2.50    5.50
  -1   9  -6   -3.70    4.60
   1  -9   6    3.20    5.50
   1  -9   6   -0.40    4.20
   1  -9   6    0.70    4.40
   1  -9   6   -0.60    7.40
  -2   9  -6    3.90    5.80
  -2   9  -6    1.80    4.20
   2  -9   6   -1.10    4.00
   2  -9   6    1.60    4.30
   2  -9   6   -0.20    5.50
   3   8  -6    0.50    7.60
  -3  -8   6    3.50    8.50
  -3  -8   6    4.60    4.50
  -3  -8   6    2.90    6.90
   2   8  -6  149.29   14.00
   2   8  -6   99.49   10.10
  -2  -8   6  122.89    9.70
  -2  -8   6  128.39   14.50
   1   8  -6    3.10    6.60
  -1  -8   6    7.20    6.10
  -1  -8   6   11.60    5.30
  -1  -8   6    0.70    3.60
   0   8  -6   -1.90    3.50
   0   8  -6    4.00    3.60
   0   8  -6   -4.20    5.10
   0  -8   6    4.60    4.80
   0  -8   6    9.30    4.20
   0  -8   6   -1.30    3.30
   0  -8   6    0.60    7.10
  -1   8  -6    2.50    3.30
  -1   8  -6   -3.30    4.70
   1  -8   6   -1.90    3.10
   1  -8   6    3.20    6.30
   1  -8   6    4.50    4.90
   1  -8   6   -0.80    3.50
  -2   8  -6   -5.70    3.70
  -2   8  -6    2.50    4.80
  -2   8  -6    1.30    3.50
   2  -8   6   -0.30    5.00
   2  -8   6   -1.10    3.30
   2  -8   6   -5.20    5.50
   2  -8   6    0.00    3.50
  -3   8  -6   56.39    6.40
  -3   8  -6   72.59    9.20
  -3   8  -6   55.99    6.90
  -3   8  -6   49.10    5.50
   3  -8   6   57.39    8.40
   3  -8   6   43.50    5.30
   4   7  -6   34.10    8.20
   4   7  -6   17.90    4.00
  -4  -7   6   15.20    4.30
  -4  -7   6   24.00    8.10
   3   7  -6   14.20    6.70
  -3  -7   6   11.30    3.60
  -3  -7   6    5.00    6.70
   2   7  -6   19.70    4.30
   2   7  -6   34.90    8.30
  -2  -7   6   30.70    3.40
  -2  -7   6   21.30    7.10
  -2  -7   6   36.50    7.60
   1   7  -6  126.49   10.70
   1   7  -6  119.89   10.10
   1   7  -6  121.59   12.50
  -1  -7   6  138.89   12.90
  -1  -7   6  126.69    9.90
   0   7  -6   79.69    7.20
   0   7  -6   78.09    7.30
   0   7  -6   81.49    9.60
   0  -7   6   97.99    9.10
   0  -7   6   91.49    7.00
  -1   7  -6   -4.10    3.90
  -1   7  -6   -0.80    3.10
  -1   7  -6   -2.80    2.50
   1  -7   6    1.50    3.10
   1  -7   6    7.50    7.80
   1  -7   6   -1.90    4.20
   1  -7   6   -0.90    2.60
  -2   7  -6   36.70    3.90
  -2   7  -6   27.60    4.70
  -2   7  -6   30.50    6.60
  -2   7  -6   32.50    3.50
   2  -7   6   27.80    6.10
   2  -7   6   53.19   11.80
  -3   7  -6   10.70    3.70
  -3   7  -6   13.70    5.90
  -3   7  -6   16.60    3.40
   3  -7   6   11.80    3.10
   3  -7   6    8.40    5.60
  -4   7  -6   62.89    6.20
  -4   7  -6   80.09    6.90
  -4   7  -6   73.69    7.00
  -4   7  -6   85.19    9.60
  -4   7  -6   53.19    6.90
   4  -7   6   73.99    9.80
   5   6  -6    6.10    7.40
   5   6  -6   -0.20    3.60
  -5  -6   6    1.10    4.20
  -5  -6   6   -8.60    6.90
   4   6  -6    3.30    3.70
   4   6  -6   15.60    5.50
  -4  -6   6   11.50    3.40
  -4  -6   6   10.20    7.30
   3   6  -6    1.30    5.10
   3   6  -6   -0.50    2.70
   3   6  -6   -4.10    3.10
  -3  -6   6   -3.70    5.10
  -3  -6   6    0.40    2.70
  -3  -6   6    1.90    6.10
   2   6  -6   65.09    6.70
   2   6  -6   64.59    8.70
  -2  -6   6   78.09    6.00
  -2  -6   6   63.19   10.30
  -2  -6   6   80.69    9.60
   1   6  -6    3.60    2.50
   1   6  -6    3.80    4.50
   1   6  -6    3.80    2.00
  -1  -6   6    9.80    4.30
  -1  -6   6    1.40    2.00
   0   6  -6   -5.10    3.70
   0   6  -6    2.80    2.30
   0   6  -6   -2.20    2.00
   0  -6   6   -1.80    4.20
   0  -6   6    0.50    3.00
  -1   6  -6  168.38   13.80
  -1   6  -6  170.78   13.60
  -1   6  -6  155.48   15.30
  -1   6  -6  163.78   12.80
   1  -6   6  163.78   13.10
   1  -6   6  175.18   13.40
   1  -6   6  163.58   15.70
  -2   6  -6   10.00    4.50
  -2   6  -6   15.20    3.10
  -2   6  -6   12.90    3.30
   2  -6   6    8.60    2.80
   2  -6   6    5.00    4.20
   2  -6   6    2.50    4.10
   2  -6   6   11.90    2.70
  -3   6  -6  370.26   29.40
  -3   6  -6  430.96   31.40
  -3   6  -6  418.96   30.90
  -3   6  -6  393.36   30.40
  -4   6  -6   -2.20    3.50
  -4   6  -6    0.00    2.90
  -4   6  -6    4.70    2.20
  -4   6  -6   -0.50    3.10
  -4   6  -6    2.50    5.30
   4  -6   6   -1.60    5.10
  -5   6  -6   32.50    7.40
  -5   6  -6   24.90    5.60
  -5   6  -6   34.80    5.00
   5  -6   6   41.10    7.30
   5  -6   6   29.50    8.30
   5   5  -6    3.80    5.00
   5   5  -6    2.20    3.20
  -5  -5   6    3.10    6.70
  -5  -5   6   -0.40    5.80
  -5  -5   6    6.00    3.40
   4   5  -6  339.37   26.90
   4   5  -6  339.47   25.60
  -4  -5   6  373.46   25.80
  -4  -5   6  311.27   28.30
  -4  -5   6  349.37   28.60
   3   5  -6  116.99   10.40
   3   5  -6  119.49    9.80
   3   5  -6  119.99   12.40
  -3  -5   6  116.99   13.00
  -3  -5   6  115.39   16.40
  -3  -5   6  133.39    9.80
   2   5  -6   23.00    3.40
   2   5  -6   15.10    4.80
  -2  -5   6   27.40    6.40
  -2  -5   6   10.70    5.20
   1   5  -6    1.40    1.70
   1   5  -6   -2.50    2.10
  -1  -5   6    4.20    3.20
  -1  -5   6    0.20    5.00
   0   5  -6    2.60    1.60
   0   5  -6   -1.40    3.50
   0   5  -6   -1.00    1.80
   0  -5   6    0.20    3.80
   0  -5   6    0.30    2.30
   0  -5   6   -0.60    1.60
  -1   5  -6  204.28   15.70
  -1   5  -6  221.58   17.40
  -1   5  -6  201.48   16.80
  -1   5  -6  195.88   17.60
   1  -5   6  215.48   18.30
   1  -5   6  223.18   16.10
   1  -5   6  219.08   16.80
  -2   5  -6  152.18   13.70
  -2   5  -6  147.09   14.60
  -2   5  -6  182.58   13.70
  -2   5  -6  148.19   12.10
   2  -5   6  174.08   12.90
   2  -5   6  175.18   14.90
   2  -5   6  150.88   13.80
  -3   5  -6  147.79   12.40
  -3   5  -6  157.58   14.50
  -3   5  -6  190.18   13.90
   3  -5   6  142.69   14.20
   3  -5   6  189.78   13.70
  -4   5  -6   95.89    7.70
  -4   5  -6   92.39    7.90
  -4   5  -6  105.69    8.10
  -4   5  -6   87.59    7.90
  -4   5  -6   85.99   10.60
   4  -5   6   78.79   10.00
   4  -5   6  113.69    9.50
  -5   5  -6   19.60    6.80
  -5   5  -6   18.60    4.20
  -5   5  -6   24.50    3.70
   5  -5   6   28.30    6.00
   5  -5   6   13.80    6.60
   6   4  -6   28.00    5.80
   6   4  -6   20.60    6.50
   6   4  -6   19.60    3.70
  -6  -4   6   22.40    7.80
  -6  -4   6   16.60    3.80
  -6  -4   6   15.70    7.10
   5   4  -6   -0.40    3.80
   5   4  -6   -3.40    3.30
   5   4  -6   -0.40    2.20
   5   4  -6   -1.90    4.70
  -5  -4   6    3.80    2.70
  -5  -4   6   -6.30    5.40
   4   4  -6   31.60    3.30
   4   4  -6   31.90    4.20
  -4  -4   6   24.50    6.70
  -4  -4   6   37.00    8.40
   3   4  -6   22.70    2.70
   3   4  -6   15.30    5.00
  -3  -4   6   22.20    6.60
  -3  -4   6   21.30    2.30
  -3  -4   6   15.40    6.00
   2   4  -6   77.09    8.90
   2   4  -6   89.59    7.80
   2   4  -6   92.19    8.60
  -2  -4   6   93.19    9.20
  -2  -4   6  101.39    7.50
  -2  -4   6   79.79    9.80
   1   4  -6  132.89   10.90
   1   4  -6  123.69   10.20
  -1  -4   6  122.49   10.30
  -1  -4   6  121.69    9.90
  -1  -4   6  104.49   11.50
   0   4  -6   71.29    6.20
   0   4  -6   66.39    6.50
   0   4  -6   60.69    6.80
   0  -4   6   70.49    6.00
   0  -4   6   65.19    7.80
   0  -4   6   66.89    5.90
  -1   4  -6   74.89    6.80
  -1   4  -6   77.29    6.90
  -1   4  -6   63.69    7.10
   1  -4   6   72.39    7.60
   1  -4   6   68.39    5.80
   1  -4   6   82.29    8.50
   1  -4   6   71.89    6.40
  -2   4  -6  143.49   13.20
  -2   4  -6  163.98   12.90
  -2   4  -6  142.59   11.50
  -2   4  -6  154.88   13.00
   2  -4   6  184.28   12.50
   2  -4   6  152.18   13.30
   2  -4   6  162.88   13.80
  -3   4  -6  339.67   25.60
  -3   4  -6  335.07   25.00
  -3   4  -6  289.47   25.00
  -3   4  -6  300.27   23.80
  -3   4  -6  364.86   25.00
   3  -4   6  293.77   25.50
   3  -4   6  364.26   24.60
   3  -4   6  332.37   25.30
  -4   4  -6   -1.80    3.90
  -4   4  -6   -1.00    2.70
  -4   4  -6    2.20    1.90
   4  -4   6    0.10    4.10
   4  -4   6    1.70    3.50
  -5   4  -6   18.30    3.20
  -5   4  -6   12.10    3.80
  -5   4  -6   16.00    4.00
  -5   4  -6   25.40    6.30
   5  -4   6   11.20    6.60
   5  -4   6    8.90    4.90
  -6   4  -6    8.70    5.10
  -6   4  -6   21.80    6.60
  -6   4  -6    6.10    3.80
  -6   4  -6    3.80    4.50
   6  -4   6    4.60    6.00
   6   3  -6    7.60    4.50
   6   3  -6    0.40    1.90
   6   3  -6   -3.20    4.90
  -6  -3   6   -2.50    5.60
  -6  -3   6   -0.70    2.80
   5   3  -6   -0.40    2.70
   5   3  -6    2.70    1.70
   5   3  -6   -3.40    3.40
   5   3  -6   -0.90    4.40
  -5  -3   6   -2.10    2.00
  -5  -3   6    3.30    5.60
   4   3  -6  514.55   36.50
   4   3  -6  508.95   36.60
   4   3  -6  481.75   37.80
   4   3  -6  480.45   40.60
  -4  -3   6  520.25   36.60
  -4  -3   6  488.05   38.90
   3   3  -6   70.79    5.90
   3   3  -6   75.99    7.00
   3   3  -6   57.39    7.40
  -3  -3   6   62.19    8.50
  -3  -3   6   64.49    5.70
   2   3  -6    7.70    2.10
   2   3  -6    5.80    1.70
   2   3  -6    3.90    3.20
  -2  -3   6    3.30    1.40
  -2  -3   6    3.30    4.10
   1   3  -6  385.36   29.60
   1   3  -6  406.66   30.40
   1   3  -6  410.16   29.40
  -1  -3   6  405.06   29.10
  -1  -3   6  404.86   29.20
  -1  -3   6  364.46   30.40
   0   3  -6   81.79    7.00
   0   3  -6   75.49    7.30
   0   3  -6   90.09    7.50
   0  -3   6   66.79    7.90
   0  -3   6   66.99    7.00
   0  -3   6   73.09    5.90
   0  -3   6   74.59    6.60
  -1   3  -6 1845.12  132.39
  -1   3  -6 1638.94  131.89
  -1   3  -6 2044.40  132.59
   1  -3   6 1904.61  132.09
   1  -3   6 1820.42  132.69
   1  -3   6 1881.31  132.49
  -2   3  -6  212.58   14.50
  -2   3  -6  156.98   13.10
  -2   3  -6  160.78   14.80
  -2   3  -6  175.18   14.50
   2  -3   6  214.48   14.00
   2  -3   6  168.18   14.90
   2  -3   6  194.18   14.90
   2  -3   6  175.18   15.20
  -3   3  -6  739.23   60.89
  -3   3  -6  845.72   60.79
  -3   3  -6  811.02   59.39
  -3   3  -6  870.11   60.19
  -3   3  -6  744.53   60.59
   3  -3   6  922.61   59.99
   3  -3   6  965.30   61.39
   3  -3   6  771.02   60.79
  -4   3  -6   23.80    2.80
  -4   3  -6   26.10    6.10
  -4   3  -6   27.10    3.30
  -4   3  -6   31.50    3.40
   4  -3   6   32.80    5.80
  -5   3  -6   45.10    4.40
  -5   3  -6   58.09    5.60
  -5   3  -6   51.09    5.80
  -5   3  -6   68.89    8.60
   5  -3   6   66.19    6.90
   5  -3   6   69.09    8.90
  -6   3  -6    0.00    3.60
  -6   3  -6    6.20    4.80
  -6   3  -6    1.10    6.10
   6  -3   6   -4.70    5.30
   7   2  -6   15.70    5.20
   7   2  -6    6.10    6.40
  -7  -2   6   -1.10    6.10
   6   2  -6    3.90    1.20
   6   2  -6    2.60    4.30
  -6  -2   6   -1.70    5.00
   5   2  -6    4.90    3.50
   5   2  -6    3.20    1.40
  -5  -2   6   -0.90    1.60
  -5  -2   6    1.20    4.80
   4   2  -6  236.38   19.00
   4   2  -6  271.17   20.30
   4   2  -6  247.68   18.70
   4   2  -6  257.47   20.40
  -4  -2   6  256.27   18.70
  -4  -2   6  245.98   21.40
   3   2  -6    3.40    1.80
   3   2  -6    2.30    3.40
   3   2  -6    2.20    1.80
  -3  -2   6    1.40    3.70
  -3  -2   6    5.00    1.20
   2   2  -6  908.51   64.29
   2   2  -6  891.41   63.19
   2   2  -6  834.02   64.49
   2   2  -6  985.30   65.39
  -2  -2   6  921.91   63.79
  -2  -2   6  819.12   65.29
   1   2  -6  858.31   59.69
   1   2  -6  796.52   58.49
   1   2  -6  860.11   58.99
  -1  -2   6  843.32   58.49
  -1  -2   6  745.13   59.49
  -1  -2   6  793.42   59.09
   0   2  -6  930.01   62.19
   0   2  -6  827.62   61.49
   0   2  -6  828.92   61.79
   0  -2   6  837.12   61.99
   0  -2   6  816.22   62.09
   0  -2   6  910.71   61.59
   0  -2   6  842.22   61.39
  -1   2  -6  218.18   16.50
  -1   2  -6  182.68   16.50
  -1   2  -6  187.88   16.60
   1  -2   6  223.58   17.40
   1  -2   6  207.88   16.90
   1  -2   6  224.58   16.70
   1  -2   6  245.58   15.70
  -2   2  -6   51.29    4.70
  -2   2  -6   49.00    4.10
  -2   2  -6   39.70    4.60
  -2   2  -6   41.30    3.60
  -2   2  -6   44.70    5.60
   2  -2   6   50.79    5.30
   2  -2   6   52.09    6.00
   2  -2   6   51.79    4.60
   2  -2   6   55.79    6.40
  -3   2  -6   36.50    3.10
  -3   2  -6   35.40    4.00
  -3   2  -6   34.70    3.70
   3  -2   6   30.60    5.30
   3  -2   6   35.20    4.60
   3  -2   6   31.20    6.00
  -4   2  -6   86.49    7.30
  -4   2  -6   78.39    6.30
  -4   2  -6   81.49    8.90
   4  -2   6   81.49    9.10
   4  -2   6   95.49    9.20
  -5   2  -6   42.30    7.20
  -5   2  -6   41.90    5.40
  -5   2  -6   40.50    4.60
   5  -2   6   60.19    6.90
   5  -2   6   59.29    8.90
  -6   2  -6    8.30    3.60
  -6   2  -6   12.60    6.20
  -6   2  -6    9.30    5.20
   6  -2   6    9.80    5.60
   6  -2   6   13.20    4.80
   7   1  -6   53.29    8.10
   7   1  -6   52.89    7.70
  -7  -1   6   66.29   10.40
   6   1  -6   54.69    7.20
   6   1  -6   59.99    7.70
  -6  -1   6   57.79   10.40
  -6  -1   6   60.99    4.80
   5   1  -6   40.30    5.30
   5   1  -6   31.60    8.00
   5   1  -6   36.20    2.90
  -5  -1   6   36.90    3.10
  -5  -1   6   33.40    7.20
   4   1  -6  119.19    8.70
   4   1  -6  117.19   10.40
   4   1  -6  103.39    9.30
  -4  -1   6  110.09    8.50
  -4  -1   6  109.49   11.50
   3   1  -6   41.70    4.00
   3   1  -6   38.60    3.50
   3   1  -6   40.20    5.20
  -3  -1   6   45.30    4.80
  -3  -1   6   39.10    6.30
  -3  -1   6   37.70    3.30
   2   1  -6  903.01   63.59
   2   1  -6  890.81   61.59
   2   1  -6  896.01   62.09
   2   1  -6  792.72   62.59
  -2  -1   6  761.52   63.59
  -2  -1   6  945.21   62.79
  -2  -1   6  907.81   61.99
   1   1  -6   26.20    3.50
   1   1  -6   22.10    3.00
  -1  -1   6   27.50    2.40
  -1  -1   6   19.10    3.80
   0   1  -6  157.98   12.50
   0   1  -6  148.99   12.70
   0  -1   6  157.58   13.20
   0  -1   6  140.29   12.90
   0  -1   6  187.38   12.70
   0  -1   6  147.79   11.30
   0  -1   6  167.58   11.50
  -1   1  -6 1700.53  124.09
  -1   1  -6 1866.51  123.69
  -1   1  -6 1744.43  123.69
  -1   1  -6 1637.64  122.59
   1  -1   6 1735.53  122.89
   1  -1   6 1911.21  123.69
   1  -1   6 1785.92  123.69
   1  -1   6 1537.85  124.19
  -2   1  -6    3.60    0.90
  -2   1  -6    1.90    1.70
  -2   1  -6    3.10    1.60
   2  -1   6    4.20    1.70
   2  -1   6    3.60    2.80
   2  -1   6    5.40    2.20
   2  -1   6    1.60    3.20
  -3   1  -6  520.55   38.10
  -3   1  -6  543.55   37.70
   3  -1   6  537.45   38.60
   3  -1   6  471.15   38.20
   3  -1   6  494.75   37.50
  -4   1  -6   50.39    4.70
  -4   1  -6   51.89    6.60
  -4   1  -6   41.20    4.60
   4  -1   6   46.20    6.10
   4  -1   6   50.09    6.80
  -5   1  -6    1.60    3.70
  -5   1  -6    9.00    4.20
  -5   1  -6    4.00    2.70
   5  -1   6    6.80    4.50
   5  -1   6    3.20    6.20
  -6   1  -6   26.00    5.90
  -6   1  -6   48.30    8.40
  -6   1  -6   36.40    5.40
   6  -1   6   45.50    6.90
   6  -1   6   48.00    7.30
   6  -1   6   33.80    3.90
   7   0  -6   17.80    6.20
   7   0  -6   14.70    5.00
  -7   0   6   20.00    6.90
  -7   0   6   21.00    2.40
   6   0  -6   76.19    8.40
   6   0  -6   72.49    8.20
  -6   0   6   80.09    5.80
  -6   0   6   77.89   10.40
   5   0  -6   76.59    7.50
   5   0  -6   77.19    7.80
   5   0  -6   73.09    5.40
  -5   0   6   73.59    9.90
  -5   0   6   70.79    5.40
   4   0  -6  271.77   20.70
   4   0  -6  252.87   20.10
   4   0  -6  292.97   19.80
  -4   0   6  261.47   19.20
  -4   0   6  273.57   20.10
  -4   0   6  257.27   22.30
   3   0  -6  104.89    8.30
   3   0  -6  110.99    8.30
   3   0  -6  100.49    9.00
  -3   0   6   98.39    8.70
  -3   0   6  108.09    9.00
  -3   0   6   95.89   10.10
   2   0  -6  447.76   30.60
   2   0  -6  396.46   29.80
  -2   0   6  453.45   30.60
  -2   0   6  375.66   31.60
  -2   0   6  399.16   30.60
   1   0  -6 1049.20   78.89
   1   0  -6 1009.20   79.49
  -1   0   6 1249.18   78.99
  -1   0   6 1019.00   79.49
  -1   0   6 1124.19   80.09
  -1   0   6 1211.98   79.09
   0   0  -6  271.37   21.60
   0   0  -6  278.77   20.80
   0   0   6  330.17   21.10
   0   0   6  305.17   20.80
   0   0   6  256.87   21.70
   0   0   6  258.27   21.60
  -1   0  -6  544.85   34.20
  -1   0  -6  439.86   34.70
  -1   0  -6  461.15   33.90
  -1   0  -6  439.46   34.70
   1   0   6  469.65   34.30
   1   0   6  409.46   34.80
   1   0   6  511.25   34.30
  -2   0  -6   46.20    4.50
  -2   0  -6   45.80    5.50
  -2   0  -6   40.20    4.40
  -2   0  -6   47.30    5.00
   2   0   6   39.80    5.60
   2   0   6   37.30    4.00
   2   0   6   45.80    5.50
  -3   0  -6  279.97   25.90
  -3   0  -6  369.26   25.40
  -3   0  -6  311.07   25.20
   3   0   6  364.26   25.90
   3   0   6  327.47   24.90
  -4   0  -6  186.98   15.80
  -4   0  -6  185.48   14.50
  -4   0  -6  163.88   14.40
   4   0   6  188.08   15.60
   4   0   6  189.58   15.20
  -5   0  -6   75.29    6.80
  -5   0  -6   66.09    7.70
  -5   0  -6   82.39    9.50
   5   0   6   84.99    8.70
   5   0   6   75.19    8.40
  -6   0  -6   18.40    5.60
  -6   0  -6    8.80    4.00
  -6   0  -6    5.50    5.80
   6   0   6    6.90    6.30
   6   0   6   16.70    5.20
   7  -1  -6   44.90    7.60
  -7   1   6   34.80    4.70
   6  -1  -6  132.89   13.10
   6  -1  -6  176.88   13.30
  -6   1   6  146.79   12.90
  -6   1   6  166.98   16.10
   5  -1  -6    8.10    3.90
   5  -1  -6    2.20    3.00
  -5   1   6    1.30    1.90
  -5   1   6    0.00    4.50
   4  -1  -6 1278.77   98.59
   4  -1  -6 1478.75   98.59
   4  -1  -6 1401.86   98.89
  -4   1   6 1463.55   98.69
  -4   1   6 1251.17  100.29
  -4   1   6 1448.16   99.89
   3  -1  -6   75.89    6.90
   3  -1  -6   85.29    7.40
   3  -1  -6   90.09    6.80
  -3   1   6   74.69    8.60
  -3   1   6   78.39    7.40
  -3   1   6   87.19    7.70
   2  -1  -6 4284.87  306.57
   2  -1  -6 4122.59  305.57
  -2   1   6 4634.14  306.67
  -2   1   6 4451.35  306.57
  -2   1   6 4208.28  307.27
   1  -1  -6  396.36   30.10
   1  -1  -6  400.96   29.90
  -1   1   6  451.55   29.90
  -1   1   6  368.76   30.10
  -1   1   6  401.16   30.40
   0  -1  -6  264.77   19.40
   0  -1  -6  261.67   19.60
   0  -1  -6  244.98   19.80
   0   1   6  282.57   19.30
   0   1   6  284.07   19.00
   0   1   6  233.88   19.80
   0   1   6  218.98   19.60
  -1  -1  -6    1.30    1.80
  -1  -1  -6    2.50    2.30
  -1  -1  -6    3.80    1.40
   1   1   6    3.10    2.10
   1   1   6    5.60    1.30
   1   1   6    4.80    2.30
   1   1   6    0.50    3.10
  -2  -1  -6  217.18   17.50
  -2  -1  -6  238.68   17.60
  -2  -1  -6  226.78   17.40
  -2  -1  -6  234.08   16.40
   2   1   6  197.88   17.60
   2   1   6  202.48   16.20
  -3  -1  -6    8.10    2.30
  -3  -1  -6    6.30    4.20
  -3  -1  -6    8.20    2.30
   3   1   6    2.20    3.70
   3   1   6    4.10    3.50
  -4  -1  -6   83.49    7.00
  -4  -1  -6   80.69    9.30
  -4  -1  -6   72.59    6.80
   4   1   6   72.49    9.00
   4   1   6   70.09    7.90
  -5  -1  -6    3.10    4.80
  -5  -1  -6    8.70    4.30
  -5  -1  -6    0.60    3.10
   5   1   6    9.80    5.00
   5   1   6    8.00    4.60
   5   1   6    7.10    5.10
   7  -2  -6   11.50    2.80
   7  -2  -6   20.70    4.40
   7  -2  -6    5.70    5.60
  -7   2   6   16.30    7.30
   6  -2  -6   -4.00    2.10
   6  -2  -6   -5.20    3.60
   6  -2  -6    1.20    2.90
  -6   2   6   -1.10    5.30
  -6   2   6   -2.10    2.60
   5  -2  -6  146.59   13.80
   5  -2  -6  190.58   13.50
  -5   2   6  162.18   13.60
  -5   2   6  158.68   15.80
  -5   2   6  174.68   13.00
   4  -2  -6   96.39    7.40
   4  -2  -6   70.99    7.70
  -4   2   6   78.19    7.80
  -4   2   6   82.49    7.80
   3  -2  -6  258.47   19.30
   3  -2  -6  263.87   19.60
  -3   2   6  259.47   19.90
  -3   2   6  258.07   20.20
   2  -2  -6    2.50    1.50
   2  -2  -6    3.90    3.10
  -2   2   6    1.00    2.80
  -2   2   6    2.60    1.50
  -2   2   6    4.10    1.20
   1  -2  -6   29.70    5.10
   1  -2  -6   43.20    4.40
   1  -2  -6   40.20    3.50
  -1   2   6   42.30    4.30
  -1   2   6   33.50    3.30
  -1   2   6   31.10    5.00
   0  -2  -6  483.45   36.50
   0  -2  -6  488.55   36.80
   0  -2  -6  487.65   36.30
   0   2   6  466.15   37.00
   0   2   6  544.85   36.50
  -1  -2  -6   21.60    2.60
  -1  -2  -6   13.90    2.50
  -1  -2  -6   18.30    4.30
   1   2   6   21.50    2.90
   1   2   6   13.20    4.20
  -2  -2  -6   -0.30    3.80
  -2  -2  -6    5.90    1.90
  -2  -2  -6    6.10    2.10
   2   2   6    9.50    3.80
   2   2   6    3.50    3.50
   2   2   6    4.20    1.80
  -3  -2  -6   83.09    7.10
  -3  -2  -6   79.79    7.50
  -3  -2  -6   88.09    9.90
   3   2   6   76.79    8.80
   3   2   6   76.79    8.90
  -4  -2  -6    5.40    2.80
  -4  -2  -6   -1.70    4.20
  -4  -2  -6    4.80    3.20
   4   2   6    2.10    3.70
  -5  -2  -6   -1.00    3.70
  -5  -2  -6    5.90    5.40
  -5  -2  -6   -0.60    4.40
   5   2   6    3.40    5.10
   5   2   6   -6.40    4.60
   5   2   6   -3.50    5.00
   7  -3  -6    1.80    2.90
   7  -3  -6    2.40    2.70
   7  -3  -6   -7.60    4.50
  -7   3   6    3.30    4.00
  -7   3   6   13.10    6.80
   6  -3  -6   11.20    4.90
   6  -3  -6    7.70    2.90
  -6   3   6   12.70    3.50
  -6   3   6   11.40    2.60
   5  -3  -6    2.20    2.40
   5  -3  -6    5.40    2.20
   5  -3  -6    5.80    3.80
  -5   3   6    4.50    2.70
  -5   3   6    4.70    2.40
   4  -3  -6  393.56   29.60
   4  -3  -6  438.76   31.80
  -4   3   6  441.06   30.90
  -4   3   6  370.26   33.00
   3  -3  -6  284.57   23.20
   3  -3  -6  284.67   21.20
   3  -3  -6  324.87   22.80
   3  -3  -6  256.57   20.70
  -3   3   6  281.67   22.70
  -3   3   6  324.77   22.70
   2  -3  -6  713.93   56.99
   2  -3  -6  784.72   55.69
   2  -3  -6  780.02   56.29
   2  -3  -6  761.12   56.59
  -2   3   6  859.71   57.09
  -2   3   6  780.42   56.99
   1  -3  -6  166.58   12.40
   1  -3  -6  171.68   13.30
   1  -3  -6  143.39   13.40
   1  -3  -6  165.48   12.30
  -1   3   6  164.08   13.20
  -1   3   6  147.19   13.60
   0  -3  -6   98.29    9.50
   0  -3  -6   99.19    8.10
   0  -3  -6   83.09    7.10
   0   3   6  112.79    8.70
   0   3   6   82.69    9.20
  -1  -3  -6  795.62   57.59
  -1  -3  -6  808.02   57.29
  -1  -3  -6  745.53   57.59
   1   3   6  774.62   57.29
   1   3   6  892.41   57.49
   1   3   6  693.73   57.49
  -2  -3  -6  133.49   13.30
  -2  -3  -6  145.59   12.70
   2   3   6  129.49   12.90
   2   3   6  150.38   13.40
   2   3   6  160.08   11.20
  -3  -3  -6    6.90    2.90
  -3  -3  -6    2.00    2.40
  -3  -3  -6    3.90    5.30
   3   3   6   -1.10    1.70
   3   3   6    2.40    3.90
   3   3   6   -3.70    4.00
  -4  -3  -6    9.00    4.00
  -4  -3  -6    3.20    5.30
   4   3   6    3.20    5.30
   4   3   6    4.80    4.30
  -5  -3  -6   -1.00    5.30
  -5  -3  -6   -1.60    6.20
   5   3   6    1.40    6.00
   7  -4  -6   -2.80    2.80
   7  -4  -6   -1.50    6.30
   7  -4  -6    5.20    2.80
  -7   4   6    7.00    4.30
   6  -4  -6   26.20    2.90
   6  -4  -6   36.00    4.50
  -6   4   6   36.30    4.80
  -6   4   6   37.70    4.80
   5  -4  -6   83.89    8.10
  -5   4   6   91.89    8.50
  -5   4   6   80.99    7.20
   4  -4  -6  512.85   40.30
  -4   4   6  508.95   40.10
  -4   4   6  577.94   39.80
   3  -4  -6   93.59    6.70
   3  -4  -6   97.99    9.30
   3  -4  -6   93.29    9.90
   3  -4  -6   74.09    6.70
   3  -4  -6   92.79    6.60
  -3   4   6   90.79    9.10
   2  -4  -6    7.10    4.10
   2  -4  -6    3.20    2.90
  -2   4   6   -2.10    3.60
  -2   4   6    1.40    1.90
   1  -4  -6  279.37   24.10
   1  -4  -6  306.57   22.60
   1  -4  -6  340.37   22.80
  -1   4   6  276.57   24.20
  -1   4   6  323.27   24.00
   0  -4  -6  388.16   31.90
   0  -4  -6  451.95   31.00
   0   4   6  423.96   31.70
   0   4   6  392.76   32.00
  -1  -4  -6   -3.40    5.40
  -1  -4  -6   -3.10    2.10
   1   4   6    6.90    4.30
   1   4   6    4.40    2.20
   1   4   6    3.70    1.70
   1   4   6   -1.00    4.10
  -2  -4  -6   25.40    3.90
  -2  -4  -6   21.60    6.30
   2   4   6   33.00    3.20
   2   4   6   28.80    5.70
   2   4   6   27.40    6.60
   2   4   6   36.50    3.90
  -3  -4  -6    0.40    3.30
  -3  -4  -6    1.10    5.70
   3   4   6    0.50    4.80
   3   4   6    2.80    6.90
  -4  -4  -6   12.90    4.80
   4   4   6   19.50    6.20
   4   4   6   14.00    5.10
   6  -5  -6   16.30    3.20
  -6   5   6   24.70    5.30
   5  -5  -6    3.60    2.20
  -5   5   6   -5.80    3.50
  -5   5   6    6.80    3.20
   4  -5  -6    3.50    1.10
   4  -5  -6    1.00    4.90
   4  -5  -6    5.70    5.10
  -4   5   6    8.90    4.20
  -4   5   6    8.20    2.60
   3  -5  -6   31.10    5.70
   3  -5  -6   22.00    2.10
   3  -5  -6   10.30    5.00
  -3   5   6   17.90    3.10
   2  -5  -6   51.49    3.70
   2  -5  -6   46.80    5.80
   2  -5  -6   39.00    7.00
  -2   5   6   50.19    7.50
  -2   5   6   41.70    4.50
   1  -5  -6   19.00    3.60
   1  -5  -6   13.50    4.90
   1  -5  -6   22.00    2.40
  -1   5   6   18.00    5.20
   0  -5  -6   -0.30    4.30
   0   5   6    5.70    3.20
   0   5   6    4.60    2.10
  -1  -5  -6  672.13   44.80
  -1  -5  -6  523.75   45.70
   1   5   6  567.74   44.90
   1   5   6  546.65   45.90
   1   5   6  692.93   44.90
  -2  -5  -6   19.80    6.80
  -2  -5  -6   24.50    3.70
   2   5   6   17.50    6.10
   2   5   6   18.00    3.30
   2   5   6   18.30    4.30
  -3  -5  -6   -5.90    6.00
  -3  -5  -6   -0.80    4.50
   3   5   6    0.50    2.20
   3   5   6   -1.00    5.00
   3   5   6    5.00    5.70
   6  -6  -6   36.00    4.40
  -6   6   6   23.30    5.60
  -6   6   6   29.30    6.40
   5  -6  -6   16.90    3.40
  -5   6   6   18.70    4.90
   4  -6  -6  224.18   17.80
   4  -6  -6  222.78   15.90
  -4   6   6  256.27   18.90
  -4   6   6  180.68   16.90
   3  -6  -6   -2.80    4.60
   3  -6  -6   -0.70    4.30
   3  -6  -6    0.80    1.80
  -3   6   6   -2.00    4.90
   2  -6  -6    1.40    1.30
   2  -6  -6    5.50    3.30
   2  -6  -6    9.50    5.00
  -2   6   6    3.00    2.80
  -2   6   6   11.40    5.10
   1  -6  -6    6.10    5.10
  -1   6   6   10.00    5.10
  -1   6   6    7.70    3.00
  -1   6   6   16.00    3.50
   0  -6  -6   17.60    5.90
   0   6   6   23.50    5.00
   0   6   6   23.60    4.00
  -1  -6  -6   18.80    4.10
  -1  -6  -6   17.30    6.90
   1   6   6   24.40    5.60
  -2  -6  -6    9.70    6.90
  -2  -6  -6   -2.20    4.20
   2   6   6    1.60    3.10
   2   6   6   -5.00    4.40
   2   6   6    2.30    4.70
   2   6   6    3.70    4.90
  -3  -6  -6    2.70    8.60
  -3  -6  -6   -6.80    5.50
   3   6   6    7.10    6.50
   3   6   6   -0.50    5.80
   5  -7  -6    3.80    2.20
   5  -7  -6    0.90    3.10
  -5   7   6   -2.90    4.90
  -5   7   6   -0.90    5.10
   4  -7  -6    0.90    2.60
   4  -7  -6    4.10    2.30
   4  -7  -6    3.40    5.60
  -4   7   6   -5.50    4.00
  -4   7   6    1.20    5.10
   3  -7  -6    7.50    2.40
   3  -7  -6    7.40    4.30
   3  -7  -6    7.40    5.20
  -3   7   6    8.70    5.80
   2  -7  -6   63.49    9.30
   2  -7  -6   70.89    5.20
  -2   7   6   84.29   10.00
  -2   7   6   61.29    6.40
   1  -7  -6    2.00    5.30
   1  -7  -6    1.80    2.40
  -1   7   6   -1.70    3.50
  -1   7   6    5.20    5.60
   0  -7  -6   -4.50    3.20
   0  -7  -6    2.20    6.00
   0   7   6    3.20    3.60
   0   7   6    3.40    4.90
   0   7   6    0.80    4.70
  -1  -7  -6   75.09    7.20
  -1  -7  -6   80.59   13.00
   1   7   6   79.39    8.90
   1   7   6   67.09    7.80
   1   7   6   84.99   10.50
   3  -8  -6    3.60    3.30
  -3   8   6    6.70    6.40
  -3   8   6   -0.20    4.90
   2  -8  -6   -0.30    3.70
   2  -8  -6    4.10    6.10
  -2   8   6   -2.30    5.10
  -2   8   6  -10.60    5.70
   1  -8  -6   19.10    8.20
  -1   8   6    9.90    6.60
  -1   8   6    0.20    4.80
   2   8  -7    5.10    3.90
   2   8  -7   20.20    7.80
  -2  -8   7    7.50    3.90
  -2  -8   7    6.80    8.30
   1   8  -7    0.80    6.40
   1   8  -7   -3.40    3.80
  -1  -8   7    6.80    6.10
  -1  -8   7    4.90    3.50
  -1  -8   7    6.20    4.80
   0   8  -7    6.20    5.90
   0   8  -7   -1.00    3.70
   0  -8   7   -3.70    4.20
   0  -8   7    1.40    5.80
   0  -8   7    3.80    3.60
   0  -8   7    5.40    5.30
  -1   8  -7   -0.10    3.60
  -1   8  -7    2.80    5.60
   1  -8   7    8.40    3.50
   1  -8   7   -0.30    5.80
   1  -8   7    6.60    3.40
   1  -8   7    0.10    4.80
  -2   8  -7   19.10    7.00
  -2   8  -7   17.40    4.50
   2  -8   7   12.60    3.90
   2  -8   7   21.90    4.60
   2  -8   7   11.50    5.80
  -3   8  -7    2.90    5.00
  -3   8  -7   12.40    4.60
   3  -8   7   24.30    6.70
   3  -8   7   26.20    5.00
   4   7  -7   -1.70    4.20
  -4  -7   7   -0.80    8.60
  -4  -7   7   -0.30    4.10
  -4  -7   7    5.00    7.00
   3   7  -7   79.79    9.80
   3   7  -7   63.79    6.70
  -3  -7   7   70.69    6.40
  -3  -7   7   76.09   12.30
   2   7  -7   -1.40    5.70
  -2  -7   7    4.40    5.10
  -2  -7   7   -3.10    6.10
  -2  -7   7   -3.10    2.90
   1   7  -7   -0.60    2.80
   1   7  -7    2.40    5.40
  -1  -7   7    2.20    4.10
  -1  -7   7   -2.90    2.80
   0   7  -7    1.60    2.80
   0   7  -7    4.20    5.70
   0   7  -7   -0.70    3.10
   0  -7   7    9.50    2.90
   0  -7   7    6.00    3.30
   0  -7   7   -2.90    4.10
  -1   7  -7   -3.50    2.90
   1  -7   7    3.40    2.80
   1  -7   7    3.50    4.70
   1  -7   7    4.30    2.80
  -2   7  -7    0.10    3.10
  -2   7  -7   -2.90    3.20
  -2   7  -7   -1.80    4.90
   2  -7   7    0.20    2.70
   2  -7   7    2.20    4.90
   2  -7   7    1.00    2.90
  -3   7  -7   56.89    5.00
  -3   7  -7   49.10    5.60
  -3   7  -7   55.89    8.20
  -3   7  -7   60.59    5.90
   3  -7   7   52.09    7.80
  -4   7  -7   21.00    5.30
  -4   7  -7   14.70    4.30
  -4   7  -7   14.70    3.70
   5   6  -7   -1.20    3.80
  -5  -6   7   -3.80    6.80
  -5  -6   7    0.90    4.30
  -5  -6   7   10.30    7.60
   4   6  -7   53.09    5.20
   4   6  -7   45.00    8.00
   4   6  -7   36.60    5.80
  -4  -6   7   47.30    4.60
  -4  -6   7   57.09   10.00
   3   6  -7   27.00    6.50
   3   6  -7   31.90    4.10
  -3  -6   7   30.90    3.50
  -3  -6   7   22.40    7.30
  -3  -6   7   39.70    8.20
   2   6  -7   -3.00    2.90
   2   6  -7    2.50    2.60
   2   6  -7   -0.70    4.70
  -2  -6   7    3.20    2.30
  -2  -6   7   10.90    5.30
   1   6  -7   -1.20    4.80
   1   6  -7   -2.00    2.50
   1   6  -7    6.30    2.40
  -1  -6   7    1.30    2.40
  -1  -6   7    7.90    3.70
   0   6  -7    7.60    2.30
   0   6  -7   11.10    2.90
   0  -6   7    2.90    4.00
   0  -6   7   13.30    2.60
   0  -6   7    6.30    2.90
   0  -6   7   12.80    5.50
  -1   6  -7  100.29    8.70
  -1   6  -7  110.19    8.60
   1  -6   7  100.39   11.30
   1  -6   7  104.89    8.80
   1  -6   7   96.19    8.30
  -2   6  -7   -0.80    2.70
  -2   6  -7    3.30    2.50
   2  -6   7    6.70    2.60
   2  -6   7    3.80    4.20
   2  -6   7    5.10    4.60
  -3   6  -7   77.99    9.20
  -3   6  -7   83.29    7.00
  -3   6  -7   75.79    6.80
   3  -6   7   74.99   10.10
  -4   6  -7   44.50    7.70
  -4   6  -7   45.10    5.10
  -4   6  -7   33.70    5.20
  -4   6  -7   31.60    3.90
  -4   6  -7   39.70    5.30
   4  -6   7   34.10    7.50
  -5   6  -7   32.10    4.40
  -5   6  -7   21.50    5.20
  -5   6  -7   40.00    8.50
  -5   6  -7   19.20    4.70
   5  -6   7   31.10    6.70
   5  -6   7   23.60    4.50
   5   5  -7   -3.10    4.10
   5   5  -7    7.30    3.00
   5   5  -7   -4.60    3.80
   5   5  -7   -4.70    5.20
  -5  -5   7   -1.40    3.40
  -5  -5   7    0.20    7.40
  -5  -5   7    4.80    6.90
   4   5  -7   12.40    3.30
   4   5  -7   16.60    4.50
  -4  -5   7   12.70    6.80
  -4  -5   7   10.10    7.10
   3   5  -7  115.59    9.70
   3   5  -7  126.49   10.30
  -3  -5   7  115.49    8.90
  -3  -5   7  100.79   13.30
  -3  -5   7  103.19   12.80
   2   5  -7  382.66   27.60
   2   5  -7  341.27   27.00
   2   5  -7  300.27   26.80
  -2  -5   7  301.57   28.00
  -2  -5   7  394.36   27.00
  -2  -5   7  341.97   26.90
   1   5  -7   -1.50    2.10
   1   5  -7    2.40    2.10
   1   5  -7   -7.30    4.00
  -1  -5   7   -2.50    3.90
  -1  -5   7    1.70    2.90
   0   5  -7  225.58   21.40
   0   5  -7  232.08   19.80
   0   5  -7  251.87   19.50
   0  -5   7  261.87   21.30
   0  -5   7  238.28   18.60
   0  -5   7  276.67   19.80
  -1   5  -7    8.60    4.20
  -1   5  -7    5.70    2.00
  -1   5  -7    5.60    2.00
   1  -5   7    8.10    5.00
   1  -5   7   11.40    4.30
   1  -5   7    9.20    1.90
   1  -5   7    8.10    2.20
  -2   5  -7   69.99    8.40
  -2   5  -7   51.09    4.40
  -2   5  -7   58.79    5.50
  -2   5  -7   60.89    5.10
   2  -5   7   58.39    7.60
   2  -5   7   50.19    7.20
  -3   5  -7   -2.40    2.40
  -3   5  -7   -0.80    2.60
  -3   5  -7    2.50    3.00
  -3   5  -7   -4.00    4.00
   3  -5   7    2.60    3.60
   3  -5   7   -1.30    4.20
  -4   5  -7  163.98   14.90
  -4   5  -7  136.79   12.30
  -4   5  -7  137.69   11.70
  -4   5  -7  177.28   12.70
  -4   5  -7  173.48   12.60
   4  -5   7  187.78   13.70
   4  -5   7  129.29   14.50
  -5   5  -7    6.30    4.50
  -5   5  -7    5.10    6.00
  -5   5  -7    8.60    3.80
  -5   5  -7   13.40    3.50
   5  -5   7    9.30    6.90
   5  -5   7   13.70    6.20
   6   4  -7    9.80    3.00
   6   4  -7   14.50    6.40
  -6  -4   7   18.20    3.80
  -6  -4   7   11.00    7.60
   5   4  -7    8.10    5.20
   5   4  -7    5.70    3.40
   5   4  -7    9.40    4.00
   5   4  -7    6.40    2.40
  -5  -4   7    3.70    6.20
  -5  -4   7    9.10    2.60
   4   4  -7   39.70    5.10
   4   4  -7   39.20    3.60
  -4  -4   7   31.30    3.30
  -4  -4   7   21.90    7.70
  -4  -4   7   38.00    8.30
   3   4  -7   47.30    4.70
   3   4  -7   43.00    4.30
   3   4  -7   41.10    6.70
  -3  -4   7   44.90    4.00
  -3  -4   7   38.40    7.90
  -3  -4   7   32.10    7.40
   2   4  -7   41.90    6.20
   2   4  -7   44.10    6.20
  -2  -4   7   43.10    3.80
  -2  -4   7   30.40    7.50
  -2  -4   7   38.20    6.40
   1   4  -7    5.10    3.40
   1   4  -7    3.80    1.60
   1   4  -7    2.00    2.00
  -1  -4   7    7.30    1.50
  -1  -4   7    7.60    2.60
  -1  -4   7    2.60    3.80
   0   4  -7   54.09    6.60
   0   4  -7   67.09    5.90
   0   4  -7   75.09    6.50
   0  -4   7   63.59    8.30
   0  -4   7   62.39    5.30
   0  -4   7   46.80    6.40
   0  -4   7   61.09    5.60
  -1   4  -7  649.93   46.10
  -1   4  -7  590.84   45.90
   1  -4   7  556.64   45.70
   1  -4   7  643.24   46.60
   1  -4   7  666.93   45.60
  -2   4  -7  215.18   17.50
  -2   4  -7  246.98   17.10
  -2   4  -7  184.68   17.90
   2  -4   7  191.78   17.30
   2  -4   7  209.08   17.50
  -3   4  -7  108.29    9.60
  -3   4  -7  108.29    9.40
  -3   4  -7  117.49    9.50
  -3   4  -7  108.39   10.90
   3  -4   7  129.89   10.00
   3  -4   7  103.09   10.90
   3  -4   7  128.39   11.00
  -4   4  -7    7.30    2.70
  -4   4  -7    5.90    4.80
  -4   4  -7    3.30    3.60
  -4   4  -7    4.10    2.10
   4  -4   7    4.50    5.60
   4  -4   7   16.50    4.30
  -5   4  -7   22.20    5.20
  -5   4  -7   18.10    4.60
  -5   4  -7    9.20    6.10
  -5   4  -7   14.90    3.40
   5  -4   7    7.60    6.40
   5  -4   7   15.50    5.10
   6   3  -7   -0.30    2.20
   6   3  -7    2.30    3.90
   6   3  -7   -7.10    4.60
  -6  -3   7    1.40    6.60
  -6  -3   7    3.50    2.70
   5   3  -7  119.29    8.80
   5   3  -7  118.99   10.10
   5   3  -7  102.69    9.40
  -5  -3   7  106.09   13.20
  -5  -3   7  110.59    8.80
   4   3  -7  265.27   24.10
   4   3  -7  311.27   22.80
   4   3  -7  326.77   23.00
   4   3  -7  338.47   24.70
  -4  -3   7  301.37   22.70
  -4  -3   7  289.17   25.70
   3   3  -7   11.60    1.90
   3   3  -7   11.80    2.40
   3   3  -7    6.50    2.50
   3   3  -7    9.60    5.50
  -3  -3   7    2.30    6.30
  -3  -3   7    8.20    1.70
   2   3  -7  534.55   41.50
   2   3  -7  547.65   41.20
   2   3  -7  573.74   42.40
  -2  -3   7  608.14   40.80
  -2  -3   7  534.75   42.50
   1   3  -7    0.70    1.50
   1   3  -7    2.60    1.70
   1   3  -7    4.50    2.80
  -1  -3   7    1.20    3.50
  -1  -3   7    1.50    1.20
  -1  -3   7    4.30    2.10
   0   3  -7  186.58   13.60
   0   3  -7  170.38   13.30
   0   3  -7  146.99   13.00
   0  -3   7  146.79   13.10
   0  -3   7  180.78   14.40
   0  -3   7  143.69   14.00
   0  -3   7  156.58   12.70
  -1   3  -7  106.79    9.30
  -1   3  -7  103.59    9.60
  -1   3  -7  103.49    9.20
   1  -3   7  105.69    9.50
   1  -3   7  108.29   10.30
   1  -3   7  102.79   10.20
  -2   3  -7  124.89   10.10
  -2   3  -7  120.29   10.20
   2  -3   7  102.59   10.70
   2  -3   7  109.89   11.30
   2  -3   7  123.19   10.90
   2  -3   7  129.79    9.60
  -3   3  -7  195.88   15.70
  -3   3  -7  165.68   14.10
  -3   3  -7  216.38   15.10
  -3   3  -7  185.58   16.20
  -3   3  -7  174.78   15.50
   3  -3   7  214.38   18.90
   3  -3   7  179.48   16.50
   3  -3   7  219.38   15.40
   3  -3   7  208.18   15.80
  -4   3  -7   48.90    5.70
  -4   3  -7   62.49    4.50
  -4   3  -7   54.49    7.40
  -4   3  -7   56.49    5.00
  -4   3  -7   46.30    4.70
   4  -3   7   68.89    6.80
   4  -3   7   64.39    7.70
   4  -3   7   44.10    7.70
  -5   3  -7   17.40    4.10
  -5   3  -7   18.90    4.50
  -5   3  -7   14.60    3.30
  -5   3  -7   11.90    6.20
   5  -3   7   19.70    6.70
   5  -3   7   21.80    5.60
   7   2  -7   64.29    7.70
   7   2  -7   49.70    7.70
  -7  -2   7   43.60   10.30
  -7  -2   7   62.59    5.30
   6   2  -7   21.10    2.60
   6   2  -7   27.40    5.00
  -6  -2   7   27.00    3.00
  -6  -2   7   24.90    7.40
   5   2  -7   57.49    6.20
   5   2  -7   62.39    4.70
   5   2  -7   42.40    7.50
  -5  -2   7   57.79    4.70
  -5  -2   7   54.59    9.40
   4   2  -7   32.30    3.90
   4   2  -7   19.00    5.90
   4   2  -7   30.10    3.30
   4   2  -7   22.60    3.90
  -4  -2   7   31.80    7.40
  -4  -2   7   30.40    2.70
   3   2  -7   49.50    6.60
   3   2  -7   65.09    6.50
   3   2  -7   61.29    5.30
   3   2  -7   60.29    5.20
  -3  -2   7   56.29    8.20
  -3  -2   7   58.19    4.90
   2   2  -7  374.06   27.90
   2   2  -7  385.66   29.00
   2   2  -7  406.56   30.40
   2   2  -7  365.06   29.20
  -2  -2   7  423.56   28.80
  -2  -2   7  429.96   29.80
  -2  -2   7  372.46   30.60
   1   2  -7   28.50    3.40
   1   2  -7   32.00    4.20
   1   2  -7   38.60    3.90
  -1  -2   7   33.80    3.20
  -1  -2   7   26.00    5.30
  -1  -2   7   25.20    4.70
   0   2  -7   44.60    4.50
   0   2  -7   47.30    4.60
   0   2  -7   45.10    5.20
   0  -2   7   38.20    5.60
   0  -2   7   34.30    5.60
   0  -2   7   47.30    5.00
  -1   2  -7  347.57   26.00
  -1   2  -7  337.57   26.10
  -1   2  -7  396.26   26.00
   1  -2   7  333.37   25.80
   1  -2   7  326.57   26.40
   1  -2   7  313.27   26.00
  -2   2  -7  586.64   48.70
  -2   2  -7  546.75   49.10
  -2   2  -7  714.73   49.10
  -2   2  -7  693.53   48.40
   2  -2   7  738.93   47.80
   2  -2   7  645.34   48.80
   2  -2   7  717.33   49.50
   2  -2   7  680.73   48.40
  -3   2  -7   48.50    4.20
  -3   2  -7   41.10    4.30
  -3   2  -7   38.60    6.30
  -3   2  -7   42.60    4.90
  -3   2  -7   48.50    3.80
   3  -2   7   39.20    6.30
   3  -2   7   44.50    5.20
   3  -2   7   44.80    5.00
   3  -2   7   40.80    6.90
  -4   2  -7   36.10    5.20
  -4   2  -7   25.20    2.30
  -4   2  -7   33.50    5.70
  -4   2  -7   28.80    3.90
   4  -2   7   30.30    5.60
   4  -2   7   23.00    5.70
  -5   2  -7    0.10    4.00
  -5   2  -7   -0.70    3.50
  -5   2  -7   -7.20    4.90
  -5   2  -7   -0.60    3.20
   5  -2   7   -2.20    4.60
   5  -2   7   -3.60    4.30
   7   1  -7   -3.00    4.30
   7   1  -7   10.60    5.60
  -7  -1   7    3.00    2.10
  -7  -1   7   11.70    6.80
   6   1  -7   39.90    6.50
   6   1  -7   36.90    5.60
   6   1  -7   31.90    2.70
  -6  -1   7   37.40    3.10
  -6  -1   7   34.60    9.40
   5   1  -7  402.46   26.10
   5   1  -7  345.77   26.70
   5   1  -7  330.27   27.50
  -5  -1   7  360.86   25.80
  -5  -1   7  340.67   29.10
   4   1  -7  844.62   57.29
   4   1  -7  767.92   56.99
   4   1  -7  788.42   58.19
  -4  -1   7  783.82   56.69
   3   1  -7  204.98   15.50
   3   1  -7  203.88   16.90
   3   1  -7  219.58   16.20
  -3  -1   7  193.38   18.20
  -3  -1   7  226.38   16.70
  -3  -1   7  212.68   15.50
   2   1  -7  125.49   10.90
   2   1  -7  123.09   10.00
   2   1  -7  141.99   10.50
  -2  -1   7  116.29   11.90
  -2  -1   7  127.09    9.60
  -2  -1   7  117.89   10.70
  -2  -1   7  123.69    9.90
   1   1  -7  310.57   22.40
   1   1  -7  282.57   22.80
   1   1  -7  280.07   23.10
  -1  -1   7  341.87   21.90
  -1  -1   7  317.57   23.80
  -1  -1   7  262.67   22.80
   0   1  -7  116.69    9.30
   0   1  -7  122.19    9.40
   0   1  -7  113.89    9.30
   0  -1   7  106.09    9.90
   0  -1   7  102.39    7.90
   0  -1   7   88.39    9.70
   0  -1   7  101.19    8.00
   0  -1   7  126.69    9.30
  -1   1  -7  139.09   11.50
  -1   1  -7  150.18   12.90
  -1   1  -7  176.78   12.60
  -1   1  -7  160.48   13.10
   1  -1   7  175.18   11.90
   1  -1   7  156.18   13.90
   1  -1   7  170.28   12.90
   1  -1   7  142.99   12.80
  -2   1  -7    0.80    1.90
  -2   1  -7   -1.00    1.60
  -2   1  -7   -0.90    1.60
   2  -1   7   -0.20    2.40
   2  -1   7    0.10    3.20
   2  -1   7   -3.00    3.30
   2  -1   7   -0.80    1.90
  -3   1  -7  320.47   28.90
  -3   1  -7  404.36   28.50
  -3   1  -7  399.16   29.00
   3  -1   7  409.56   29.80
   3  -1   7  367.86   29.30
   3  -1   7  394.96   28.50
  -4   1  -7    3.40    3.30
  -4   1  -7    6.10    3.40
  -4   1  -7    2.60    2.80
   4  -1   7    5.70    3.80
   4  -1   7    1.10    3.90
  -5   1  -7   29.50    4.70
  -5   1  -7   23.70    4.90
   5  -1   7   38.70    5.80
   7   0  -7   11.40    5.00
   7   0  -7    2.80    5.70
  -7   0   7    6.40    1.20
  -7   0   7    5.20    5.90
   6   0  -7    2.70    3.60
   6   0  -7   -0.30    4.10
  -6   0   7    2.80    0.80
  -6   0   7    6.60    5.90
   5   0  -7   10.70    1.70
   5   0  -7    6.50    3.70
   5   0  -7    9.70    4.00
  -5   0   7   10.60    5.90
  -5   0   7   10.20    1.00
   4   0  -7  273.87   20.70
   4   0  -7  287.27   19.80
   4   0  -7  234.18   19.70
  -4   0   7  268.77   20.20
  -4   0   7  253.07   20.70
   3   0  -7    0.70    1.70
   3   0  -7    2.10    2.60
   3   0  -7    2.00    1.30
  -3   0   7   -3.50    3.40
  -3   0   7    2.70    1.40
  -3   0   7   -0.30    2.60
   2   0  -7  494.45   33.10
   2   0  -7  433.86   32.10
  -2   0   7  386.26   33.60
  -2   0   7  412.76   32.90
  -2   0   7  494.45   32.70
   1   0  -7  333.07   23.80
   1   0  -7  319.07   24.40
  -1   0   7  349.17   24.80
  -1   0   7  277.67   24.30
  -1   0   7  370.36   23.80
  -1   0   7  277.97   24.70
   0   0  -7   84.49    7.50
   0   0  -7   85.59    7.10
   0   0   7   74.89    8.20
   0   0   7   86.69    6.70
   0   0   7   96.79    7.50
   0   0   7   76.69    8.30
  -1   0  -7  433.86   33.30
  -1   0  -7  514.55   34.60
  -1   0  -7  410.56   34.20
   1   0   7  445.96   33.80
   1   0   7  443.16   34.80
   1   0   7  513.65   33.90
  -2   0  -7  227.88   17.20
  -2   0  -7  187.48   17.50
  -2   0  -7  257.07   17.90
   2   0   7  213.28   18.20
   2   0   7  223.28   16.60
   2   0   7  222.38   17.70
   2   0   7  224.88   17.00
  -3   0  -7   37.30    5.60
  -3   0  -7   37.70    3.90
  -3   0  -7   34.30    3.80
   3   0   7   37.40    5.20
   3   0   7   28.40    7.90
   3   0   7   36.90    6.40
  -4   0  -7    6.60    3.30
  -4   0  -7    3.70    2.60
  -4   0  -7    6.60    3.60
   4   0   7    6.50    4.20
   4   0   7    6.30    3.80
  -5   0  -7   30.00    6.30
  -5   0  -7   24.20    5.00
  -5   0  -7   20.70    4.50
   5   0   7   31.30    6.60
   5   0   7   24.20    6.30
   7  -1  -7    3.80    5.80
   7  -1  -7    4.50    4.00
  -7   1   7    1.50    3.50
  -7   1   7    4.00    7.00
   6  -1  -7   30.50    5.30
   6  -1  -7   19.60    5.20
  -6   1   7   22.60    3.50
  -6   1   7   26.00    7.20
   5  -1  -7   -1.20    1.10
   5  -1  -7   -0.50    2.90
   5  -1  -7   -1.90    3.50
  -5   1   7   -5.90    4.70
  -5   1   7    0.60    2.20
  -5   1   7   -1.80    2.10
   4  -1  -7  657.63   47.00
   4  -1  -7  573.24   46.50
   4  -1  -7  709.73   46.80
  -4   1   7  576.04   49.00
  -4   1   7  678.33   47.00
  -4   1   7  676.13   47.90
   3  -1  -7   58.29    5.30
  -3   1   7   56.69    6.20
  -3   1   7   50.39    7.20
  -3   1   7   56.69    5.40
   2  -1  -7    5.70    1.60
   2  -1  -7    8.90    2.00
  -2   1   7    4.50    3.30
  -2   1   7    5.70    3.50
  -2   1   7    6.20    1.80
   1  -1  -7   26.40    3.30
   1  -1  -7   35.80    4.60
  -1   1   7   22.70    4.60
  -1   1   7   32.70    5.20
  -1   1   7   34.80    3.60
  -1   1   7   33.10    3.20
   0  -1  -7  258.97   20.80
   0  -1  -7  278.27   20.30
   0  -1  -7  254.47   20.50
   0   1   7  259.07   21.30
   0   1   7  286.37   20.10
   0   1   7  240.18   20.60
   0   1   7  289.57   20.10
  -1  -1  -7   15.60    2.50
  -1  -1  -7   11.20    3.30
  -1  -1  -7   15.10    2.30
  -1  -1  -7   12.40    3.00
   1   1   7   16.70    3.70
   1   1   7    8.80    3.90
   1   1   7   15.80    4.00
  -2  -1  -7  107.69    8.80
  -2  -1  -7  111.09    8.30
  -2  -1  -7  101.19    9.70
  -2  -1  -7   85.09    8.80
   2   1   7  106.19   10.00
   2   1   7   98.09    8.20
  -3  -1  -7   16.70    4.60
  -3  -1  -7   11.60    3.00
  -3  -1  -7   17.50    2.90
   3   1   7   20.90    5.00
  -4  -1  -7    4.50    3.30
  -4  -1  -7    1.70    4.00
   4   1   7    2.70    3.70
   4   1   7   14.00    4.20
  -5  -1  -7    7.80    5.40
  -5  -1  -7    1.50    4.70
  -5  -1  -7    8.90    3.80
   5   1   7    6.00    4.80
   5   1   7   11.60    5.00
   7  -2  -7    3.30    5.20
   7  -2  -7    2.90    2.70
   7  -2  -7    7.30    3.50
  -7   2   7   18.40    7.80
  -7   2   7    5.50    4.10
   6  -2  -7   14.40    5.00
  -6   2   7   13.00    3.50
  -6   2   7    8.70    6.00
   5  -2  -7   10.80    4.10
   5  -2  -7   12.80    3.20
  -5   2   7    9.40    5.30
  -5   2   7   16.90    3.20
  -5   2   7   11.50    3.10
   4  -2  -7  290.77   20.90
   4  -2  -7  274.97   20.80
  -4   2   7  259.77   21.50
  -4   2   7  280.27   21.40
   3  -2  -7    1.40    0.80
   3  -2  -7   -1.50    1.50
  -3   2   7    1.90    1.60
  -3   2   7    1.30    3.10
   2  -2  -7  160.38   14.60
   2  -2  -7  195.48   14.10
  -2   2   7  172.68   12.80
  -2   2   7  169.38   14.60
  -2   2   7  176.88   14.00
   1  -2  -7  172.78   15.10
   1  -2  -7  178.48   14.90
   1  -2  -7  189.38   14.50
  -1   2   7  174.08   15.50
  -1   2   7  190.08   13.70
  -1   2   7  206.78   15.00
   0  -2  -7  194.68   16.90
   0  -2  -7  207.78   17.10
   0  -2  -7  201.28   16.60
   0   2   7  232.78   17.90
   0   2   7  225.18   16.10
   0   2   7  223.38   16.80
  -1  -2  -7 1524.75  109.69
  -1  -2  -7 1588.34  111.39
  -1  -2  -7 1657.63  111.99
  -1  -2  -7 1533.25  111.49
   1   2   7 1514.45  111.09
   1   2   7 1470.55  111.69
   1   2   7 1598.94  110.89
  -2  -2  -7  155.38   12.50
  -2  -2  -7  143.39   13.30
  -2  -2  -7  115.19   12.10
   2   2   7  162.98   11.20
   2   2   7  154.48   13.40
  -3  -2  -7  127.49   11.60
  -3  -2  -7  113.79    9.60
  -3  -2  -7  103.49    9.00
   3   2   7  101.49   10.80
   3   2   7  113.99   12.00
  -4  -2  -7   14.20    4.00
  -4  -2  -7   16.40    5.50
  -4  -2  -7   14.50    3.60
   4   2   7   26.10    5.90
   4   2   7   17.60    5.80
  -5  -2  -7   25.20    5.80
  -5  -2  -7   30.60    8.20
  -5  -2  -7   40.80    6.90
   5   2   7   23.80    7.80
   5   2   7   48.30   11.60
   7  -3  -7    2.20    5.60
   7  -3  -7    2.70    2.90
   7  -3  -7   -1.10    3.10
  -7   3   7   -1.80    7.10
  -7   3   7    1.00    4.00
   6  -3  -7   13.50    3.20
   6  -3  -7   15.00    5.10
   6  -3  -7   19.00    3.50
  -6   3   7   14.00    6.20
  -6   3   7   12.70    3.30
  -6   3   7   20.20    3.60
   5  -3  -7  232.88   16.60
   5  -3  -7  221.78   18.00
  -5   3   7  214.88   17.40
  -5   3   7  203.98   17.30
   4  -3  -7  599.44   45.80
   4  -3  -7  674.53   48.00
  -4   3   7  673.03   47.00
  -4   3   7  616.24   47.50
   3  -3  -7  107.69    7.70
   3  -3  -7   95.09   10.50
  -3   3   7  103.09    9.90
  -3   3   7   88.69    8.60
  -3   3   7  100.49    7.20
   2  -3  -7   36.10    3.60
   2  -3  -7   36.80    3.10
   2  -3  -7   36.40    6.20
  -2   3   7   30.90    5.50
  -2   3   7   34.80    3.80
   1  -3  -7  450.25   31.50
   1  -3  -7  454.65   32.80
   1  -3  -7  442.36   31.90
   1  -3  -7  412.16   32.70
  -1   3   7  405.06   32.90
  -1   3   7  428.56   32.50
   0  -3  -7   14.70    2.20
   0  -3  -7   14.40    2.60
   0  -3  -7   15.90    4.30
   0  -3  -7    9.90    1.70
  -1  -3  -7  101.29    9.70
  -1  -3  -7  120.79   10.10
  -1  -3  -7  116.59   11.70
   1   3   7  122.69   12.00
   1   3   7  124.09   10.20
  -2  -3  -7   98.19   11.40
  -2  -3  -7  109.19    8.70
  -2  -3  -7   98.39    8.60
   2   3   7   97.59   10.50
   2   3   7  112.09    8.10
   2   3   7   94.99   10.60
  -3  -3  -7  118.59    9.60
  -3  -3  -7  127.39    9.60
  -3  -3  -7  118.69   12.30
   3   3   7  109.29   11.40
   3   3   7  106.09   11.90
  -4  -3  -7    3.10    5.70
  -4  -3  -7    1.60    4.50
   4   3   7   -3.00    4.90
   4   3   7    2.80    5.10
   6  -4  -7   15.30    2.90
  -6   4   7    7.20    3.50
  -6   4   7   15.30    3.80
   5  -4  -7    9.90    2.50
  -5   4   7    9.70    2.80
  -5   4   7    6.10    3.80
   4  -4  -7   11.90    5.70
   4  -4  -7   11.40    2.00
   4  -4  -7   16.80    1.40
  -4   4   7   20.90    5.20
  -4   4   7   14.20    3.40
   3  -4  -7   11.30    4.90
   3  -4  -7    8.90    4.20
   3  -4  -7    9.70    1.40
  -3   4   7    6.70    2.30
  -3   4   7   10.80    4.60
   2  -4  -7    0.00    2.80
   2  -4  -7    0.90    4.30
  -2   4   7   -0.20    2.40
   1  -4  -7    3.20    4.20
   1  -4  -7    0.20    2.00
   1  -4  -7    1.90    2.00
   1  -4  -7    4.10    1.70
  -1   4   7    1.50    4.10
   0  -4  -7   15.00    6.60
   0  -4  -7   16.80    2.60
   0   4   7   17.10    2.90
   0   4   7    5.80    5.00
  -1  -4  -7  267.37   24.70
  -1  -4  -7  339.37   23.80
  -1  -4  -7  293.77   23.40
   1   4   7  344.07   23.30
   1   4   7  267.67   23.30
  -2  -4  -7  211.58   19.70
  -2  -4  -7  227.98   17.50
   2   4   7  210.68   19.10
   2   4   7  245.48   17.10
   2   4   7  217.18   17.50
  -3  -4  -7    9.70    3.80
  -3  -4  -7   19.30    6.00
   3   4   7    7.30    2.10
   3   4   7   13.20    5.50
   3   4   7   15.80    4.90
  -4  -4  -7   10.70    6.80
  -4  -4  -7   16.10    5.40
   4   4   7   12.80    5.60
   4   4   7   16.30    7.80
   6  -5  -7    7.90    3.10
  -6   5   7   12.20    4.00
  -6   5   7   11.20    4.20
   5  -5  -7   36.90    4.10
  -5   5   7   39.20    5.40
   4  -5  -7  164.68   12.50
   4  -5  -7  172.08   16.60
   4  -5  -7  182.58   16.50
  -4   5   7  179.68   14.10
   3  -5  -7   81.19    8.50
   3  -5  -7   69.79    9.10
   3  -5  -7   66.19    5.30
  -3   5   7   81.29    6.50
  -3   5   7   67.89    8.60
   2  -5  -7   44.30    8.10
   2  -5  -7   44.20    5.90
   2  -5  -7   56.79    4.00
  -2   5   7   46.20    4.70
  -2   5   7   42.10    7.40
   1  -5  -7  393.96   34.20
   1  -5  -7  484.05   32.20
  -1   5   7  444.86   34.40
  -1   5   7  439.76   33.60
   0  -5  -7    1.20    4.70
  -1  -5  -7  184.58   13.00
  -1  -5  -7  142.59   15.70
   1   5   7  189.28   13.20
   1   5   7  146.99   14.30
   1   5   7  143.99   13.00
  -2  -5  -7    5.40    6.70
  -2  -5  -7    5.50    4.00
   2   5   7   -5.00    3.50
   2   5   7    7.40    2.60
   2   5   7    1.00    5.00
   2   5   7    2.70    4.80
  -3  -5  -7   18.90    5.60
  -3  -5  -7   31.70    7.80
   3   5   7   39.30    7.50
   3   5   7   20.90    3.50
   3   5   7   32.80    8.20
   5  -6  -7    2.60    2.50
  -5   6   7   -0.70    4.10
  -5   6   7   -7.40    4.40
   4  -6  -7    3.20    1.70
   4  -6  -7   -1.50    5.20
   4  -6  -7    2.40    2.50
  -4   6   7   -2.70    3.40
  -4   6   7    4.90    4.70
   3  -6  -7    3.30    2.00
   3  -6  -7    6.30    4.40
   3  -6  -7    0.50    5.20
  -3   6   7   -4.70    3.20
  -3   6   7   -1.10    4.80
   2  -6  -7    9.30    5.30
   2  -6  -7   12.80    3.70
   2  -6  -7    9.00    2.20
  -2   6   7   15.30    5.40
  -2   6   7    2.20    3.10
   1  -6  -7   48.90    9.00
  -1   6   7   47.40    7.60
  -1   6   7   44.00    4.70
   0  -6  -7   17.20    3.90
   0  -6  -7    8.70    5.80
   0   6   7    9.30    3.30
  -1  -6  -7    1.60    3.90
  -1  -6  -7   -2.70    5.80
   1   6   7    2.20    3.30
   1   6   7    1.00    4.20
   1   6   7   -0.30    5.40
  -2  -6  -7   18.20    4.90
  -2  -6  -7   22.30    8.00
   2   6   7   20.50    6.20
   2   6   7   14.00    3.70
   2   6   7   14.80    6.60
   4  -7  -7   -1.10    2.80
   4  -7  -7    0.50    5.70
   4  -7  -7   -0.60    2.40
  -4   7   7   -6.70    5.20
   3  -7  -7   -3.90    5.50
   3  -7  -7    1.30    2.70
   3  -7  -7   -2.60    4.10
  -3   7   7    0.80    5.60
   2  -7  -7    5.00    5.30
   2  -7  -7    3.60    1.80
  -2   7   7   -1.80    5.90
  -2   7   7   -3.10    4.10
   1  -7  -7   67.59    9.90
  -1   7   7   50.59    6.50
  -1   7   7   66.39    7.20
  -1   7   7   82.19    9.20
   0  -7  -7   -3.70    3.90
   0  -7  -7   -3.40    5.90
   0   7   7    1.70    4.30
   0   7   7   -3.40    5.50
  -1  -7  -7   19.80    8.80
   1   7   7   11.90    5.60
   2   8  -8   11.30    8.60
   2   8  -8    5.10    4.60
   2   8  -8   -4.30    5.10
  -2  -8   8   -1.50    5.30
  -2  -8   8    3.00    4.50
  -2  -8   8   16.30   12.10
   1   8  -8   -5.60    6.60
   1   8  -8   -0.70    4.40
  -1  -8   8   -1.70    3.90
  -1  -8   8   -2.60    4.20
  -1  -8   8   -2.50    7.20
   0   8  -8    2.00    3.90
   0   8  -8   -0.90    6.10
   0  -8   8   -0.70    6.60
   0  -8   8    2.70    3.80
   0  -8   8    1.90    5.50
   0  -8   8    1.20    3.50
  -1   8  -8   28.90    5.20
  -1   8  -8   48.40    8.40
   1  -8   8   33.20    4.50
   1  -8   8   50.99    9.10
   1  -8   8   24.50    7.50
  -2   8  -8   31.20    6.10
  -2   8  -8   40.10    8.00
   2  -8   8   41.80    8.30
   2  -8   8   28.60    5.40
   2  -8   8   17.90    7.20
   3   7  -8   -4.30    6.20
   3   7  -8    3.20    4.00
  -3  -7   8   -2.20    3.70
  -3  -7   8    4.60    6.00
  -3  -7   8   -1.80    7.40
   2   7  -8   10.30    3.70
   2   7  -8    3.50    6.50
  -2  -7   8   11.80    6.10
  -2  -7   8   10.60    3.50
  -2  -7   8   12.80    5.10
   1   7  -8   11.60    3.50
   1   7  -8   14.90    5.90
  -1  -7   8   13.70    3.20
  -1  -7   8   15.20    4.30
   0   7  -8   68.79    6.30
   0   7  -8   81.09   10.10
   0   7  -8   56.89    6.80
   0  -7   8   65.29    5.70
   0  -7   8   67.89   10.00
   0  -7   8   71.79    7.20
  -1   7  -8  131.29   10.70
  -1   7  -8  125.39   10.10
   1  -7   8  125.39   10.00
   1  -7   8  118.79   14.00
   1  -7   8  131.69   10.70
  -2   7  -8   24.80    4.60
   2  -7   8   26.80    3.90
   2  -7   8   31.70    7.50
   2  -7   8   42.30    9.10
  -3   7  -8   -0.40    3.80
  -3   7  -8   13.40    6.60
   3  -7   8    0.20    5.90
   4   6  -8  -10.00    5.40
   4   6  -8   -0.40    3.40
  -4  -6   8   -2.80    6.50
  -4  -6   8    4.00    3.60
   3   6  -8    5.00    5.30
   3   6  -8    2.00    2.90
   3   6  -8   -3.30    3.60
  -3  -6   8    3.20    5.50
  -3  -6   8   -3.20    5.80
  -3  -6   8    6.00    3.10
   2   6  -8   67.99    7.40
   2   6  -8   77.29    6.50
   2   6  -8   73.39    9.50
  -2  -6   8   88.99    9.50
  -2  -6   8   82.59    6.50
   1   6  -8   15.10    2.90
   1   6  -8    8.80    2.90
   1   6  -8   13.90    5.60
  -1  -6   8   13.40    2.60
  -1  -6   8   10.40    3.70
   0   6  -8    2.80    4.80
   0   6  -8   -1.30    3.00
   0   6  -8    3.60    2.60
   0  -6   8    3.50    4.00
   0  -6   8    4.10    2.60
   0  -6   8    2.70    5.00
   0  -6   8    4.10    2.50
  -1   6  -8   40.40    4.30
  -1   6  -8   37.70    4.80
   1  -6   8   35.30    7.10
   1  -6   8   38.30    4.10
   1  -6   8   28.30    6.20
   1  -6   8   48.80    3.90
  -2   6  -8   15.30    3.40
  -2   6  -8    7.70    3.10
   2  -6   8   10.20    5.00
   2  -6   8    6.60    5.30
   2  -6   8    7.40    2.80
  -3   6  -8   57.99    5.30
  -3   6  -8   58.89    8.40
  -3   6  -8   50.49    5.70
  -3   6  -8   43.70    5.40
   3  -6   8   65.49    8.50
   3  -6   8   47.90    7.90
  -4   6  -8   25.00    5.80
  -4   6  -8   19.00    4.70
  -4   6  -8   37.20    8.60
   4  -6   8   23.60    7.30
   5   5  -8    3.60    3.30
   5   5  -8    1.30    6.60
   5   5  -8   -5.30    4.80
   5   5  -8    3.90    3.70
  -5  -5   8    5.60    6.80
  -5  -5   8   -3.20    6.90
  -5  -5   8   -0.60    3.30
   4   5  -8   18.70    3.70
  -4  -5   8   22.90    7.60
  -4  -5   8   23.80    3.40
  -4  -5   8   19.90    6.50
   3   5  -8  249.88   19.50
   3   5  -8  229.98   18.30
  -3  -5   8  250.07   18.20
  -3  -5   8  250.37   20.60
  -3  -5   8  203.48   21.10
   2   5  -8   46.90    7.00
   2   5  -8   42.20    4.60
   2   5  -8   46.60    4.10
  -2  -5   8   38.50    3.70
  -2  -5   8   53.29    7.10
   1   5  -8   13.50    2.60
  -1  -5   8   15.50    5.50
  -1  -5   8   17.20    2.60
   0   5  -8  170.38   16.20
   0   5  -8  223.28   16.60
   0   5  -8  185.88   15.70
   0  -5   8  208.98   15.50
   0  -5   8  200.68   18.10
   0  -5   8  194.08   14.80
  -1   5  -8  186.98   15.20
   1  -5   8  171.88   16.10
   1  -5   8  201.08   17.40
   1  -5   8  195.68   14.80
  -2   5  -8   78.89    7.50
  -2   5  -8   84.89    6.90
   2  -5   8   67.29    8.70
   2  -5   8   76.09   10.50
  -3   5  -8   58.09    5.30
  -3   5  -8   55.59    5.20
  -3   5  -8   54.89    5.80
  -3   5  -8   51.09    7.30
   3  -5   8   58.49    9.20
   3  -5   8   57.99    8.80
  -4   5  -8   45.00    7.60
  -4   5  -8   55.09    5.80
  -4   5  -8   48.60    6.40
   4  -5   8   64.19    7.20
   4  -5   8   53.29    9.40
  -5   5  -8    3.30    8.00
  -5   5  -8    0.90    4.50
   6   4  -8   49.20    9.00
   6   4  -8   52.09    5.10
  -6  -4   8   38.80    4.80
  -6  -4   8   59.69   11.60
   5   4  -8   24.80    3.60
   5   4  -8   20.90    4.30
   5   4  -8   16.50    4.10
   5   4  -8   13.90    6.00
  -5  -4   8   22.30    7.60
  -5  -4   8   19.90    3.40
   4   4  -8   30.00    4.40
   4   4  -8   33.30    4.40
   4   4  -8   36.10    3.90
  -4  -4   8   33.70    3.30
  -4  -4   8   30.60    9.00
   3   4  -8  126.39   10.80
   3   4  -8  118.29   10.00
   3   4  -8  116.29    9.70
  -3  -4   8  129.69   12.60
  -3  -4   8  109.59   13.40
  -3  -4   8  129.79    9.80
   2   4  -8  202.38   15.80
   2   4  -8  188.28   14.80
  -2  -4   8  169.68   17.00
  -2  -4   8  185.38   15.60
  -2  -4   8  188.58   14.50
   1   4  -8   34.80    5.20
   1   4  -8   32.00    3.70
   1   4  -8   31.20    4.80
  -1  -4   8   34.00    6.90
  -1  -4   8   39.80    4.90
  -1  -4   8   31.30    3.20
   0   4  -8   45.50    4.50
   0   4  -8   50.49    4.80
   0  -4   8   33.10    3.20
   0  -4   8   33.10    5.80
   0  -4   8   40.00    3.60
   0  -4   8   43.30    7.40
  -1   4  -8   -1.00    1.90
  -1   4  -8    2.00    3.70
   1  -4   8   -3.50    3.60
   1  -4   8   -2.00    3.30
  -2   4  -8   -0.60    2.00
   2  -4   8   -5.10    3.20
  -3   4  -8  463.55   32.70
  -3   4  -8  453.25   32.30
   3  -4   8  360.36   33.00
   3  -4   8  405.06   32.80
   3  -4   8  470.65   32.00
  -4   4  -8   32.30    4.50
  -4   4  -8   23.50    5.40
  -4   4  -8   33.80    6.50
  -4   4  -8   23.50    3.80
  -4   4  -8   27.00    2.60
   4  -4   8   35.50    7.00
  -5   4  -8   31.60    5.30
  -5   4  -8   29.60    5.90
  -5   4  -8   32.00    4.20
   5  -4   8   37.30    8.40
   5  -4   8   51.39    7.10
   6   3  -8   -7.80    3.50
   6   3  -8    0.90    2.50
   6   3  -8   -0.10    5.00
  -6  -3   8    0.70    2.60
  -6  -3   8   -0.70    7.20
   5   3  -8    3.60    2.20
   5   3  -8    2.50    3.10
  -5  -3   8    4.60    2.10
  -5  -3   8   -1.50    6.50
   4   3  -8  868.71   62.19
   4   3  -8  903.31   60.49
   4   3  -8  885.71   59.69
   4   3  -8  754.52   61.39
  -4  -3   8  727.13   62.39
  -4  -3   8  857.01   59.99
   3   3  -8  950.70   80.59
   3   3  -8 1228.88   81.99
   3   3  -8 1124.89   80.19
   3   3  -8 1169.08   78.89
  -3  -3   8 1012.70   81.89
  -3  -3   8 1187.88   79.69
   2   3  -8   16.40    4.20
   2   3  -8   13.60    1.60
   2   3  -8   14.80    2.30
   1   3  -8  112.79    9.80
   1   3  -8   99.59    9.40
   1   3  -8  114.79    9.30
  -1  -3   8  103.19   11.30
  -1  -3   8  102.59    8.60
  -1  -3   8  107.39    8.70
   0   3  -8  125.79   11.00
   0   3  -8  127.29   11.00
   0   3  -8  141.99   10.90
   0  -3   8  124.39   11.80
   0  -3   8  112.29   11.00
   0  -3   8  127.99   12.40
  -1   3  -8   25.30    3.10
  -1   3  -8   20.60    5.80
  -1   3  -8   22.80    3.20
   1  -3   8   12.60    7.20
   1  -3   8   18.80    5.20
   1  -3   8   24.60    5.10
  -2   3  -8   26.40    3.70
  -2   3  -8   31.10    5.40
  -2   3  -8   25.00    3.40
  -2   3  -8   33.70    3.50
   2  -3   8   34.80    3.90
   2  -3   8   36.60    6.40
   2  -3   8   25.80    5.10
   2  -3   8   28.80    5.10
  -3   3  -8    6.50    3.10
  -3   3  -8    1.90    1.80
  -3   3  -8   -1.00    0.90
  -3   3  -8    0.80    2.30
   3  -3   8   -0.70    3.90
   3  -3   8   -2.60    3.90
   3  -3   8    2.50    3.00
   3  -3   8   -0.70    3.00
  -4   3  -8    9.10    3.80
  -4   3  -8   15.40    2.10
  -4   3  -8   22.60    5.70
  -4   3  -8   12.20    3.10
  -4   3  -8   20.70    3.70
   4  -3   8   21.10    5.20
   4  -3   8   18.10    5.70
  -5   3  -8   73.09    7.60
  -5   3  -8   67.39    9.60
  -5   3  -8   66.69    7.10
  -5   3  -8   82.59    6.30
   5  -3   8   77.39    9.10
   5  -3   8   66.39   10.80
   6   2  -8   74.79    8.90
   6   2  -8   64.89    6.00
   6   2  -8   94.69    8.10
  -6  -2   8   84.79   12.70
  -6  -2   8   81.09    6.10
   5   2  -8  198.28   15.40
   5   2  -8  205.28   14.90
   5   2  -8  185.38   17.20
  -5  -2   8  200.68   19.40
  -5  -2   8  191.58   14.60
   4   2  -8   92.99    8.20
   4   2  -8  100.89   10.00
   4   2  -8  102.49    8.00
  -4  -2   8  102.99    7.80
  -4  -2   8   77.69   12.00
   3   2  -8  127.29   12.50
   3   2  -8  153.38   11.30
   3   2  -8  133.19   10.30
  -3  -2   8  139.19   10.70
  -3  -2   8  129.79   13.70
   2   2  -8   11.00    2.40
  -2  -2   8   21.50    5.80
  -2  -2   8   14.40    1.80
  -2  -2   8   19.30    4.90
   1   2  -8   19.80    3.40
   1   2  -8   19.00    2.70
   1   2  -8   19.40    2.60
  -1  -2   8   11.50    4.40
  -1  -2   8   14.00    3.50
  -1  -2   8   20.40    1.60
  -1  -2   8   11.30    3.90
   0   2  -8  523.35   35.20
   0   2  -8  447.76   34.40
   0   2  -8  432.16   34.80
   0  -2   8  487.05   34.60
   0  -2   8  466.75   35.40
   0  -2   8  436.16   35.00
  -1   2  -8   -1.10    3.50
   1  -2   8    1.20    3.20
   1  -2   8    2.90    3.30
   1  -2   8    2.00    1.60
  -2   2  -8   21.80    4.80
  -2   2  -8   23.40    2.70
   2  -2   8   21.30    4.60
   2  -2   8   26.20    5.30
   2  -2   8   19.00    4.70
   2  -2   8   28.70    3.50
  -3   2  -8  128.19   12.30
  -3   2  -8  141.99   11.70
  -3   2  -8  140.49   12.00
  -3   2  -8  171.08   11.60
   3  -2   8  180.38   12.60
   3  -2   8  153.18   13.80
   3  -2   8  158.48   12.40
   3  -2   8  140.69   13.80
  -4   2  -8    6.10    4.80
  -4   2  -8    1.90    2.90
  -4   2  -8    4.00    3.00
  -4   2  -8    8.00    3.60
   4  -2   8    3.60    3.70
   4  -2   8    3.70    5.80
   4  -2   8    3.70    4.60
  -5   2  -8   12.40    5.20
  -5   2  -8   17.20    4.30
  -5   2  -8   14.00    4.00
   5  -2   8   26.30    6.20
   5  -2   8   22.70    7.80
   7   1  -8   33.30    7.20
   7   1  -8   30.40    6.10
  -7  -1   8   30.60    3.00
  -7  -1   8   27.20    7.80
   6   1  -8   -7.10    3.70
   6   1  -8   -0.20    1.40
   6   1  -8    3.10    3.70
  -6  -1   8    2.30    1.40
  -6  -1   8   -9.60    5.90
   5   1  -8    2.20    3.20
   5   1  -8    2.90    1.70
   5   1  -8    2.60    4.20
  -5  -1   8    1.80    5.90
   4   1  -8 1326.97   92.49
   4   1  -8 1271.97   93.19
   4   1  -8 1278.77   91.79
  -4  -1   8 1265.17   94.69
  -4  -1   8 1319.77   91.69
   3   1  -8  549.65   43.60
   3   1  -8  553.94   42.10
   3   1  -8  628.84   43.40
  -3  -1   8  669.53   43.60
  -3  -1   8  644.44   43.70
  -3  -1   8  499.55   45.30
   2   1  -8  143.29   11.60
   2   1  -8  133.49   11.30
  -2  -1   8  158.18   11.20
  -2  -1   8  145.19   12.40
  -2  -1   8  130.89   13.40
   1   1  -8  414.76   31.40
   1   1  -8  409.76   30.80
  -1  -1   8  395.96   30.80
  -1  -1   8  471.45   30.30
  -1  -1   8  398.56   31.60
  -1  -1   8  415.46   32.20
   0   1  -8   27.50    3.10
   0   1  -8   27.10    4.00
   0   1  -8   19.60    2.90
   0  -1   8   18.90    4.70
   0  -1   8   26.50    1.90
   0  -1   8   20.40    5.10
   0  -1   8   24.30    3.90
   0  -1   8   19.30    2.10
  -1   1  -8  841.62   61.19
  -1   1  -8  719.03   61.39
  -1   1  -8  864.01   61.79
  -1   1  -8  742.83   59.59
   1  -1   8  875.01   61.99
   1  -1   8  881.81   61.29
   1  -1   8  918.41   61.19
   1  -1   8  910.71   59.99
  -2   1  -8    0.90    2.30
  -2   1  -8   -2.10    3.30
  -2   1  -8    0.00    2.40
   2  -1   8    0.20    2.20
   2  -1   8    0.00    2.30
   2  -1   8   -4.70    3.40
   2  -1   8   -6.10    3.90
  -3   1  -8   98.89    9.40
  -3   1  -8  108.99    9.30
  -3   1  -8  108.49    8.80
   3  -1   8   96.59   10.40
   3  -1   8  126.59   11.40
   3  -1   8  102.19    8.30
  -4   1  -8    4.30    3.20
  -4   1  -8    9.60    3.50
  -4   1  -8    0.10    2.80
   4  -1   8    6.90    4.10
   4  -1   8    8.30    4.60
   4  -1   8    3.40    4.90
  -5   1  -8   55.29    7.30
  -5   1  -8   38.50    5.80
  -5   1  -8   42.70    6.20
   5  -1   8   56.39    7.80
   7   0  -8    2.10    4.40
  -7   0   8    3.90    6.60
  -7   0   8    0.40    3.80
   6   0  -8    3.10    1.10
   6   0  -8    1.00    3.80
   6   0  -8    5.10    3.80
  -6   0   8    6.40    5.90
   5   0  -8 1020.00   65.69
   5   0  -8  915.11   66.59
   5   0  -8  849.32   65.59
  -5   0   8  921.31   66.99
  -5   0   8  866.41   68.39
   4   0  -8    0.90    2.70
   4   0  -8    5.60    3.80
  -4   0   8    4.10    4.90
  -4   0   8    0.00    3.40
   3   0  -8    3.80    1.70
  -3   0   8    4.10    1.50
  -3   0   8   -0.60    3.30
  -3   0   8    4.20    4.30
   2   0  -8   18.80    2.70
   2   0  -8   16.70    3.00
  -2   0   8   19.70    4.70
  -2   0   8   23.00    2.30
  -2   0   8   12.30    4.50
   1   0  -8   10.50    3.00
   1   0  -8   12.30    2.10
  -1   0   8   16.20    1.70
  -1   0   8   10.90    4.30
  -1   0   8   13.60    3.00
  -1   0   8   11.30    3.80
   0   0  -8  559.34   40.30
   0   0  -8  547.85   40.80
   0   0   8  559.54   40.10
   0   0   8  534.65   41.40
   0   0   8  539.95   41.60
   0   0   8  606.24   40.60
  -1   0  -8   31.40    3.60
  -1   0  -8   36.10    3.80
  -1   0  -8   34.10    4.20
   1   0   8   36.20    5.00
   1   0   8   27.80    5.20
   1   0   8   35.50    6.40
  -2   0  -8   48.30    5.40
  -2   0  -8   42.50    4.60
   2   0   8   57.19    7.30
   2   0   8   51.99    5.30
   2   0   8   50.79    6.30
   2   0   8   53.49    5.20
  -3   0  -8    9.80    2.80
  -3   0  -8    0.60    2.40
  -3   0  -8    3.30    3.00
   3   0   8    5.30    3.60
   3   0   8    2.50    3.90
   3   0   8    1.40    4.70
  -4   0  -8    2.90    3.30
  -4   0  -8    4.20    3.80
   4   0   8    6.40    4.80
   4   0   8   15.10    4.30
  -5   0  -8   23.80    5.20
  -5   0  -8   11.00    5.60
  -5   0  -8   13.00    5.00
   5   0   8   17.30    5.70
   7  -1  -8   12.30    4.30
   7  -1  -8   12.50    5.70
  -7   1   8   11.80    7.60
   6  -1  -8   10.40    4.10
   6  -1  -8   15.20    4.10
  -6   1   8    6.40    6.60
  -6   1   8    4.10    2.90
   5  -1  -8   23.00    2.50
   5  -1  -8   30.20    4.80
   5  -1  -8   18.10    4.30
  -5   1   8   22.60    3.50
  -5   1   8   18.20    4.30
  -5   1   8    9.40    7.10
   4  -1  -8  171.98   14.00
   4  -1  -8  184.68   13.50
  -4   1   8  148.09   16.00
  -4   1   8  178.28   14.20
  -4   1   8  163.68   13.80
   3  -1  -8   13.90    2.00
   3  -1  -8    7.90    2.10
  -3   1   8    8.90    5.50
  -3   1   8   10.00    3.90
  -3   1   8   14.00    2.30
   2  -1  -8  123.09    9.70
   2  -1  -8  105.19    9.10
  -2   1   8  120.29    9.10
  -2   1   8  106.99   11.60
  -2   1   8  115.09    9.40
  -2   1   8  106.19   10.60
   1  -1  -8  104.69    8.80
   1  -1  -8   94.09    9.10
  -1   1   8  103.89    8.30
  -1   1   8   90.09   10.20
  -1   1   8  102.19    8.20
  -1   1   8  109.39   10.20
   0  -1  -8  782.02   58.99
   0  -1  -8  758.62   59.49
   0  -1  -8  846.92   60.09
   0   1   8  821.02   58.89
   0   1   8  937.61   60.49
   0   1   8  886.81   58.79
   0   1   8  705.53   59.39
  -1  -1  -8  802.22   56.69
  -1  -1  -8  807.02   58.29
  -1  -1  -8  740.73   57.29
   1   1   8  771.82   58.69
   1   1   8  845.62   56.59
   1   1   8  777.72   56.29
   1   1   8  728.33   56.49
  -2  -1  -8    8.30    2.80
  -2  -1  -8    5.30    2.20
  -2  -1  -8    0.30    3.40
   2   1   8    8.10    4.20
  -3  -1  -8   61.49    5.70
  -3  -1  -8   61.49    7.50
  -3  -1  -8   70.09    5.90
   3   1   8   75.29    8.80
  -4  -1  -8   77.59    7.30
  -4  -1  -8   88.89    7.50
  -4  -1  -8   73.99   12.30
   4   1   8   75.49    8.70
  -5  -1  -8    6.40    4.60
  -5  -1  -8    4.20    5.40
  -5  -1  -8   -4.10    5.50
   5   1   8    4.40    5.40
   5   1   8   -2.30    5.00
   7  -2  -8    2.20    4.80
   7  -2  -8   -2.10    3.70
  -7   2   8    5.10    4.10
  -7   2   8    9.10    7.70
   6  -2  -8   35.40    5.90
   6  -2  -8   40.20    5.20
  -6   2   8   29.20    4.50
  -6   2   8   38.80    4.60
  -6   2   8   29.70    8.40
   5  -2  -8  675.93   47.50
  -5   2   8  623.74   48.60
  -5   2   8  597.84   50.19
  -5   2   8  708.23   47.80
   4  -2  -8  135.79   11.40
   4  -2  -8  146.99   10.90
  -4   2   8  119.29   11.30
  -4   2   8  145.79   12.20
   3  -2  -8   58.09    4.80
  -3   2   8   47.20    7.90
  -3   2   8   70.69    7.40
  -3   2   8   55.49    5.70
   2  -2  -8   13.20    4.20
   2  -2  -8   21.40    2.80
  -2   2   8   13.60    2.20
  -2   2   8   17.90    4.70
  -2   2   8   19.30    2.30
   1  -2  -8   18.10    2.30
   1  -2  -8   11.80    3.90
   1  -2  -8   15.80    2.60
  -1   2   8   11.90    4.30
  -1   2   8   18.30    2.50
  -1   2   8   13.70    2.50
   0  -2  -8   10.60    4.00
   0  -2  -8   10.40    2.30
   0  -2  -8   11.10    2.40
   0   2   8    8.00    3.90
   0   2   8    9.60    5.00
   0   2   8    6.70    3.80
  -1  -2  -8   57.39    4.90
  -1  -2  -8   58.79    7.20
   1   2   8   46.60    7.60
   1   2   8   67.99    5.30
   1   2   8   44.70    6.70
  -2  -2  -8    2.70    4.10
  -2  -2  -8   12.10    2.90
  -2  -2  -8   18.20    3.00
   2   2   8    7.50    4.40
   2   2   8   12.00    3.30
  -3  -2  -8    4.70    3.10
  -3  -2  -8    1.80    3.30
  -3  -2  -8    5.70    4.80
   3   2   8    4.10    6.40
  -4  -2  -8   -1.60    5.10
  -4  -2  -8    2.30    4.00
  -4  -2  -8    0.00    4.50
   4   2   8    0.80    5.00
   7  -3  -8   -0.80    5.50
   6  -3  -8    6.30    2.70
   6  -3  -8    8.30    2.40
  -6   3   8   -2.00    5.70
  -6   3   8    8.70    3.30
   5  -3  -8    7.40    2.20
   5  -3  -8    8.00    2.70
  -5   3   8    6.50    2.80
   4  -3  -8    6.60    2.60
  -4   3   8    1.20    3.60
  -4   3   8    4.90    2.30
   3  -3  -8    2.20    1.40
   3  -3  -8   -0.80    4.30
   3  -3  -8   -1.40    2.10
  -3   3   8   -0.70    2.40
  -3   3   8   -4.80    3.80
   2  -3  -8  391.46   31.10
   2  -3  -8  418.16   30.70
   2  -3  -8  416.36   29.80
  -2   3   8  415.06   30.80
  -2   3   8  374.66   31.20
   1  -3  -8    4.70    2.50
  -1   3   8    1.90    4.20
   0  -3  -8  697.73   48.80
   0  -3  -8  702.53   48.00
   0  -3  -8  619.14   48.30
   0  -3  -8  600.84   46.30
   0   3   8  640.04   49.10
   0   3   8  658.93   48.10
  -1  -3  -8  250.77   19.20
  -1  -3  -8  228.58   20.00
  -1  -3  -8  243.28   19.20
   1   3   8  238.38   18.90
  -2  -3  -8    7.30    2.80
  -2  -3  -8    6.90    2.90
  -2  -3  -8    4.50    4.60
   2   3   8    5.30    1.70
   2   3   8    4.90    2.80
  -3  -3  -8   -2.10    4.10
  -3  -3  -8   -2.90    3.40
   3   3   8    2.10    4.50
  -4  -3  -8   14.30    4.50
  -4  -3  -8   25.60    6.70
  -4  -3  -8   20.70    6.60
   4   3   8   29.00    6.30
   6  -4  -8   11.20    2.30
  -6   4   8   11.10    4.00
   5  -4  -8   93.29    7.10
   5  -4  -8   85.79    7.60
   5  -4  -8  117.39    9.20
  -5   4   8  116.49   10.20
  -5   4   8   95.79    8.10
   4  -4  -8   21.40    2.20
   4  -4  -8   28.10    6.60
   4  -4  -8   24.10    2.90
  -4   4   8   19.30    3.40
  -4   4   8   31.90    6.00
   3  -4  -8   59.79    7.20
   3  -4  -8   57.69    4.10
   3  -4  -8   47.10    8.40
  -3   4   8   43.30    7.10
  -3   4   8   45.00    4.60
   2  -4  -8   94.19    6.80
   2  -4  -8   76.19    9.50
   2  -4  -8   88.69    8.20
  -2   4   8   90.89    9.90
  -2   4   8   78.39    7.30
   1  -4  -8   36.80    3.50
   1  -4  -8   31.90    7.20
   1  -4  -8   42.30    4.10
  -1   4   8   41.10    4.50
  -1   4   8   31.00    6.60
   0  -4  -8   76.29    9.60
   0  -4  -8   91.89    7.50
   0  -4  -8   90.89    7.50
   0   4   8   83.19    7.70
  -1  -4  -8   70.39    6.60
  -1  -4  -8   65.99    9.90
  -1  -4  -8   80.59    6.80
   1   4   8   69.29    6.30
   1   4   8   88.39    6.70
  -2  -4  -8  128.19   10.50
  -2  -4  -8  123.29   13.30
  -2  -4  -8  125.49   10.30
   2   4   8  103.49   12.20
   2   4   8  136.39   10.00
  -3  -4  -8    1.40    4.70
  -3  -4  -8   -7.70    5.90
   3   4   8    1.30    5.00
   3   4   8    3.50    2.40
   3   4   8    5.80    6.20
   6  -5  -8    2.40    2.90
  -6   5   8    6.00    4.90
  -6   5   8    4.40    4.00
   5  -5  -8   15.10    3.40
  -5   5   8    9.40    3.80
  -5   5   8   20.10    4.80
   4  -5  -8    5.40    1.10
   4  -5  -8    4.50    3.80
   4  -5  -8    4.30    5.70
  -4   5   8   10.40    4.60
  -4   5   8    1.80    3.30
   3  -5  -8    1.90    5.00
   3  -5  -8    0.60    1.40
   3  -5  -8    3.20    3.40
  -3   5   8   -4.20    4.60
  -3   5   8   -4.30    2.90
   2  -5  -8   16.20    4.20
   2  -5  -8   12.70    5.20
  -2   5   8   12.30    5.20
   1  -5  -8   16.50    5.50
   1  -5  -8   17.20    3.30
  -1   5   8   21.60    5.80
  -1   5   8   17.60    3.40
   0  -5  -8   41.10    7.90
   0  -5  -8   47.40    4.40
   0   5   8   40.00    4.60
  -1  -5  -8    6.10    6.00
  -1  -5  -8    8.40    3.40
   1   5   8    8.40    4.80
   1   5   8    7.80    3.10
  -2  -5  -8    3.40    6.20
  -2  -5  -8    1.10    4.40
   2   5   8   -2.70    4.90
   2   5   8    2.70    3.00
   2   5   8    3.10    5.20
   5  -6  -8   -0.90    2.90
  -5   6   8    4.90    5.20
  -5   6   8    1.60    4.50
   4  -6  -8    8.00    1.90
   4  -6  -8   14.30    6.00
   4  -6  -8   14.90    3.30
  -4   6   8   13.90    5.20
  -4   6   8   -1.50    4.10
   3  -6  -8   -0.30    0.80
   3  -6  -8    4.20    4.40
   3  -6  -8   -3.30    5.60
  -3   6   8   -4.90    5.00
   2  -6  -8   25.10    4.80
   2  -6  -8   27.20    7.20
   2  -6  -8   21.50    3.10
  -2   6   8   22.10    6.30
   1  -6  -8   38.70    9.00
   1  -6  -8   53.89    4.90
  -1   6   8   46.90    8.80
   0  -6  -8    6.60    6.40
   0  -6  -8   10.90    3.80
   0   6   8    1.40    3.70
   0   6   8    4.60    4.90
  -1  -6  -8   10.30    4.60
  -1  -6  -8   16.60    6.90
   1   6   8   13.00    6.40
   3  -7  -8   -5.60    6.70
   3  -7  -8    3.50    4.20
   3  -7  -8   -2.40    3.10
  -3   7   8    5.80    6.30
   2  -7  -8   22.40    7.80
   2  -7  -8   16.70    3.20
  -2   7   8   28.10    7.70
   1  -7  -8   18.80    7.30
   1  -7  -8   13.40    3.70
  -1   7   8   14.60    7.00
   1   8  -9   -7.70    4.40
   1   8  -9    2.40    7.60
  -1  -8   9    6.00    4.50
  -1  -8   9   -1.50    6.00
   0   8  -9   15.70    5.50
   0   8  -9   35.00    8.90
   0   8  -9   19.50    5.20
   0  -8   9   31.50    9.30
   0  -8   9   29.00    5.00
   0  -8   9   30.50    4.60
   0  -8   9   25.30    4.50
  -1   8  -9   17.80    6.80
  -1   8  -9    7.50    4.70
   1  -8   9    1.90    7.70
   1  -8   9    2.60    2.80
   1  -8   9    5.60    4.40
   1  -8   9    6.00    3.50
   3   7  -9    8.00    7.70
   3   7  -9    6.80    4.40
  -3  -7   9    7.80    4.20
  -3  -7   9   12.90    6.00
  -3  -7   9    6.90    8.70
   2   7  -9   -2.00    3.90
   2   7  -9    0.20    6.20
  -2  -7   9   -3.50    6.10
  -2  -7   9    2.30    3.90
  -2  -7   9    4.20    4.70
   1   7  -9   -9.00    5.90
   1   7  -9   -4.90    3.60
  -1  -7   9    4.20    3.60
  -1  -7   9   -3.20    5.80
  -1  -7   9    3.00    3.50
   0   7  -9   47.70    5.10
   0   7  -9   59.99    9.30
   0  -7   9   58.79   10.40
   0  -7   9   32.10    7.30
   0  -7   9   45.80    5.20
   0  -7   9   47.80    5.30
  -1   7  -9   14.90    3.60
  -1   7  -9   16.10    5.50
  -1   7  -9    6.80    4.00
   1  -7   9   15.90    6.20
   1  -7   9   10.90    3.40
  -2   7  -9    5.60    6.40
  -2   7  -9   -1.00    3.70
   2  -7   9   -0.50    5.60
   2  -7   9   -3.70    5.50
  -3   7  -9   22.30    5.30
   3  -7   9   30.90    8.30
   3  -7   9   21.10    4.10
   4   6  -9   -3.70    6.80
   4   6  -9    1.10    3.90
  -4  -6   9   -4.60    8.40
  -4  -6   9    4.40    3.80
   3   6  -9   -3.30    3.40
   3   6  -9   -1.20    5.00
  -3  -6   9    1.60    5.20
  -3  -6   9    0.30    3.20
   2   6  -9    1.50    3.10
   2   6  -9    3.30    5.40
  -2  -6   9    8.10    4.30
  -2  -6   9    5.30    2.80
   1   6  -9    7.20    5.30
   1   6  -9    7.30    3.10
   1   6  -9   12.40    3.30
  -1  -6   9    8.50    6.80
  -1  -6   9   12.50    3.50
  -1  -6   9   11.50    2.80
   0   6  -9   81.79    7.50
   0   6  -9  100.89    7.50
   0  -6   9   83.89    6.90
   0  -6   9   78.09    7.10
  -1   6  -9   38.40    4.80
  -1   6  -9   41.60    5.20
   1  -6   9   48.70   13.00
   1  -6   9   31.60    3.90
  -2   6  -9    7.90    3.80
   2  -6   9   -4.80    4.50
   2  -6   9   -3.00    3.90
  -3   6  -9    3.90    3.90
  -3   6  -9    3.40    4.40
  -3   6  -9   -5.90    4.80
   3  -6   9   -3.50    5.50
   3  -6   9    4.80    4.90
   5   5  -9   -2.00    5.30
   5   5  -9    9.10    7.60
   5   5  -9    9.70    3.80
   5   5  -9    8.90    3.70
  -5  -5   9   -1.50    8.40
  -5  -5   9    9.10    3.60
  -5  -5   9    4.50    6.80
   4   5  -9   -0.90    3.10
   4   5  -9    0.00    5.30
   4   5  -9    0.20    3.00
  -4  -5   9    8.00    3.00
  -4  -5   9   14.80    6.30
  -4  -5   9   13.30    7.00
   3   5  -9  237.28   20.10
   3   5  -9  257.77   19.20
  -3  -5   9  267.47   21.60
  -3  -5   9  250.47   19.00
   2   5  -9   75.89    6.50
   2   5  -9   65.59    5.90
  -2  -5   9   62.29    8.00
  -2  -5   9   64.59    5.40
   1   5  -9    5.10    4.20
   1   5  -9    2.30    2.80
   1   5  -9    4.80    2.30
  -1  -5   9    7.60    2.30
  -1  -5   9    6.90    5.30
   0   5  -9    8.20    4.50
   0   5  -9    1.10    2.40
   0   5  -9   -0.70    2.60
   0  -5   9    6.30    2.30
   0  -5   9    5.70    4.70
   0  -5   9    0.60    3.70
   0  -5   9    2.30    1.10
  -1   5  -9    7.00    2.90
  -1   5  -9   14.90    3.00
   1  -5   9   11.40    5.10
   1  -5   9    8.80    4.50
  -2   5  -9   26.90    4.40
  -2   5  -9   42.50    4.00
   2  -5   9   36.20    6.60
   2  -5   9   30.60    7.30
  -3   5  -9   13.90    4.40
  -3   5  -9   12.60    4.00
  -3   5  -9   25.30    5.70
  -3   5  -9   21.70    4.60
   3  -5   9   15.20    4.80
   3  -5   9   12.00    5.80
  -4   5  -9   11.90    6.40
  -4   5  -9    4.00    5.30
  -4   5  -9   12.40    4.00
   4  -5   9   11.10    4.50
   5   4  -9    3.10    4.30
   5   4  -9    1.70    5.30
   5   4  -9   -3.40    4.30
   5   4  -9    4.10    3.20
  -5  -4   9    5.20    2.70
  -5  -4   9   -1.60    7.20
   4   4  -9    2.10    2.60
   4   4  -9    5.40    2.60
   4   4  -9    0.00    3.40
   4   4  -9    3.40    5.30
  -4  -4   9   -3.50    6.30
  -4  -4   9    6.40    3.80
   3   4  -9    0.40    2.30
   3   4  -9    1.90    2.00
   3   4  -9    8.20    2.90
  -3  -4   9    4.60    6.70
  -3  -4   9    0.00    2.10
   2   4  -9    8.30    1.30
   2   4  -9    9.80    2.50
   2   4  -9   12.90    3.10
  -2  -4   9    3.40    4.60
  -2  -4   9   20.40    5.00
  -2  -4   9   10.90    2.30
   1   4  -9   83.69    9.00
   1   4  -9   95.09    8.10
   1   4  -9   89.99    7.50
  -1  -4   9   86.79   10.70
  -1  -4   9   88.69    7.80
   0   4  -9    0.90    3.20
   0   4  -9    0.40    3.40
   0   4  -9    0.40    2.20
   0  -4   9    0.70    3.90
   0  -4   9   -1.60    4.60
  -1   4  -9  291.57   20.80
  -1   4  -9  261.27   20.50
  -1   4  -9  230.98   20.80
   1  -4   9  257.17   21.80
  -2   4  -9   27.90    3.80
  -2   4  -9   24.80    3.40
   2  -4   9   15.70    4.90
   2  -4   9   23.30    6.10
  -3   4  -9    0.00    3.20
  -3   4  -9    0.00    3.80
   3  -4   9    1.20    3.60
   3  -4   9    4.30    3.40
   3  -4   9    1.00    4.20
  -4   4  -9    1.10    3.60
  -4   4  -9    3.20    4.90
  -4   4  -9   -3.40    4.80
   4  -4   9    2.70    4.00
   4  -4   9   -0.20    5.80
   6   3  -9    9.30    2.90
   6   3  -9   10.40    4.00
   6   3  -9   -6.90    5.90
  -6  -3   9   10.80    8.20
  -6  -3   9    4.60    2.80
   5   3  -9   48.90    8.20
   5   3  -9   67.69    6.50
  -5  -3   9   66.09    5.10
  -5  -3   9   56.19   10.50
   4   3  -9   -1.80    2.30
   4   3  -9    3.70    2.90
   4   3  -9    0.30    5.20
   4   3  -9   -3.50    2.20
  -4  -3   9   -2.00    5.10
   3   3  -9  253.27   22.50
   3   3  -9  280.97   22.60
   3   3  -9  265.37   20.10
  -3  -3   9  313.67   21.00
   2   3  -9   45.70    4.40
   2   3  -9   38.40    4.00
   2   3  -9   48.40    6.00
  -2  -3   9   41.70    7.80
  -2  -3   9   45.90    4.10
   1   3  -9   -1.30    2.90
   1   3  -9    3.80    2.20
   1   3  -9    5.30    3.30
  -1  -3   9   -0.20    3.70
  -1  -3   9   -1.50    1.60
  -1  -3   9    1.20    0.80
  -1  -3   9    3.50    2.30
  -1  -3   9   -3.90    3.10
   0   3  -9  111.59   12.00
   0   3  -9  127.29   10.80
   0  -3   9  119.59   11.20
   0  -3   9  129.09   11.90
   0  -3   9  117.39   12.00
  -1   3  -9   -0.70    3.60
  -1   3  -9    0.20    2.00
  -1   3  -9    0.00    2.10
   1  -3   9   -1.30    3.40
   1  -3   9    0.80    3.90
  -2   3  -9  166.78   12.30
  -2   3  -9  142.39   12.30
   2  -3   9  123.69   13.30
   2  -3   9  164.28   14.90
   2  -3   9  175.08   12.10
   2  -3   9  142.59   13.50
  -3   3  -9   -2.30    2.10
  -3   3  -9   -0.10    2.70
  -3   3  -9   -4.60    3.40
   3  -3   9    0.80    5.00
   3  -3   9   -2.00    4.30
   3  -3   9    4.70    3.00
   3  -3   9    0.80    3.00
  -4   3  -9   50.29    4.50
  -4   3  -9   50.99    5.00
  -4   3  -9   39.60    3.70
  -4   3  -9   67.59    8.10
  -4   3  -9   46.60    5.90
  -4   3  -9   49.70    4.40
   4  -3   9   52.89    8.20
   6   2  -9    4.40    3.60
   6   2  -9    0.10    5.20
   6   2  -9    8.40    2.50
  -6  -2   9    4.30    6.70
   5   2  -9  222.68   16.20
   5   2  -9  214.98   16.70
  -5  -2   9  205.78   15.80
  -5  -2   9  217.98   21.00
   4   2  -9   31.30    6.20
   4   2  -9   43.40    4.00
   4   2  -9   41.80    7.10
  -4  -2   9   39.80    3.50
  -4  -2   9   36.60    8.70
   3   2  -9   -0.80    1.30
   3   2  -9    2.00    2.00
   3   2  -9   -1.20    3.90
  -3  -2   9   10.00    5.10
   2   2  -9    5.20    2.50
   2   2  -9   -0.20    2.90
  -2  -2   9    2.60    5.20
  -2  -2   9    1.50    1.10
  -2  -2   9    0.70    3.80
   1   2  -9   73.79    7.50
   1   2  -9   76.09    6.80
   1   2  -9   82.59    7.20
  -1  -2   9   67.19    8.80
  -1  -2   9   64.79    7.70
  -1  -2   9   78.29    5.70
  -1  -2   9   71.19    8.30
   0   2  -9   91.79    7.30
   0   2  -9   75.09    7.90
   0  -2   9   76.59    9.20
   0  -2   9   72.09    7.80
   0  -2   9   64.99    8.30
  -1   2  -9 1170.68   77.79
  -1   2  -9 1131.49   78.19
  -1   2  -9  958.80   77.29
   1  -2   9 1023.20   77.29
   1  -2   9 1135.39   77.89
   1  -2   9 1010.80   78.19
  -2   2  -9  242.88   18.80
  -2   2  -9  208.98   19.20
  -2   2  -9  253.67   18.40
   2  -2   9  271.77   18.00
   2  -2   9  220.38   19.90
   2  -2   9  220.88   19.40
   2  -2   9  231.18   18.80
  -3   2  -9    1.80    3.20
  -3   2  -9    1.20    0.70
  -3   2  -9   -2.10    2.60
   3  -2   9    1.70    4.30
   3  -2   9    0.40    2.30
   3  -2   9    1.20    3.00
   3  -2   9   -4.80    4.10
  -4   2  -9   61.09    6.40
  -4   2  -9   55.69    6.40
  -4   2  -9   77.09    8.40
  -4   2  -9   67.09    6.50
   4  -2   9   66.09    9.00
  -5   2  -9   -3.80    4.70
   5  -2   9    6.10    6.10
   6   1  -9   -1.40    3.40
   6   1  -9   -2.20    2.00
  -6  -1   9    1.90    1.20
  -6  -1   9   -8.70    5.90
   5   1  -9  455.25   31.90
   5   1  -9  426.76   33.30
  -5  -1   9  432.96   35.30
  -5  -1   9  419.76   31.00
   4   1  -9    2.90    1.90
   4   1  -9   -5.60    3.90
   4   1  -9    1.30    2.80
  -4  -1   9    5.60    3.70
   3   1  -9   31.10    3.40
  -3  -1   9   24.70    6.80
  -3  -1   9   31.80    3.10
  -3  -1   9   29.00    6.00
   2   1  -9   48.70    5.50
   2   1  -9   55.69    5.30
  -2  -1   9   55.59    4.60
  -2  -1   9   56.59    8.40
  -2  -1   9   52.39    6.80
   1   1  -9  122.39   10.60
   1   1  -9  123.29   10.50
  -1  -1   9  120.49   11.60
  -1  -1   9  137.89    9.50
  -1  -1   9  120.09   10.70
  -1  -1   9  115.29   12.30
   0   1  -9    6.30    3.50
   0   1  -9    6.60    1.80
   0  -1   9    5.20    3.90
   0  -1   9   -5.70    4.30
   0  -1   9    4.70    3.10
   0  -1   9    4.60    1.10
  -1   1  -9   42.80    4.60
  -1   1  -9   35.10    7.40
   1  -1   9   43.20    4.60
   1  -1   9   39.60    7.30
   1  -1   9   61.29    6.70
   1  -1   9   54.29    6.90
  -2   1  -9   13.60    2.60
  -2   1  -9   17.40    5.00
  -2   1  -9   17.10    2.90
  -2   1  -9   18.20    3.20
   2  -1   9   15.20    5.50
   2  -1   9    9.70    3.40
   2  -1   9   18.10    3.50
   2  -1   9   14.30    5.10
  -3   1  -9   26.80    3.80
  -3   1  -9   17.80    4.30
  -3   1  -9   26.00    4.10
   3  -1   9   31.80    3.50
   3  -1   9   28.80    6.40
   3  -1   9   41.40    4.80
   3  -1   9   33.30    6.30
  -4   1  -9    8.20    4.50
  -4   1  -9    8.70    3.50
  -4   1  -9   10.20    3.80
   4  -1   9    7.40    4.30
   4  -1   9   10.10    6.30
   6   0  -9    5.30    3.60
   6   0  -9    2.10    1.70
   6   0  -9    0.10    4.30
  -6   0   9    3.80    2.90
  -6   0   9    0.70    7.00
   5   0  -9  378.86   24.90
   5   0  -9  302.97   24.80
   5   0  -9  336.67   26.00
  -5   0   9  355.36   25.70
  -5   0   9  281.37   27.80
  -5   0   9  331.67   25.60
   4   0  -9   -2.10    2.00
   4   0  -9    1.80    4.00
  -4   0   9    0.60    1.80
  -4   0   9   -0.10    3.40
   3   0  -9    2.80    2.20
  -3   0   9   -1.60    3.40
  -3   0   9    3.80    1.60
  -3   0   9    5.30    5.30
   2   0  -9   50.59    5.50
   2   0  -9   57.99    5.40
  -2   0   9   45.10    7.40
  -2   0   9   54.19    7.20
  -2   0   9   56.99    5.10
  -2   0   9   50.69    5.80
   1   0  -9   44.50    5.50
   1   0  -9   49.99    4.80
  -1   0   9   42.00    6.90
  -1   0   9   55.39    4.30
  -1   0   9   47.90    6.50
  -1   0   9   47.90    5.50
   0   0  -9    8.80    2.30
   0   0  -9   15.20    3.70
   0   0  -9   18.50    3.60
   0   0  -9   11.50    3.30
   0   0   9   20.50    4.10
   0   0   9   13.40    4.70
   0   0   9   25.20    5.70
  -1   0  -9 1114.59   80.29
  -1   0  -9  989.40   78.49
   1   0   9 1124.79   79.39
   1   0   9 1232.08   80.79
   1   0   9 1062.89   79.39
  -2   0  -9  110.59    9.80
  -2   0  -9  124.49    9.80
  -2   0  -9  101.89    9.30
   2   0   9  128.39   12.00
   2   0   9  120.79    9.80
   2   0   9  113.29   11.00
   2   0   9  107.59    9.70
  -3   0  -9   -1.70    3.30
  -3   0  -9   -1.70    2.90
  -3   0  -9   -1.30    2.80
   3   0   9    2.40    4.60
   3   0   9    7.80    5.80
   3   0   9    8.90    3.70
  -4   0  -9   70.99    8.40
  -4   0  -9   67.19    6.80
   4   0   9   73.99    7.90
   4   0   9   64.79    9.10
   6  -1  -9    1.20    3.80
   6  -1  -9   -4.20    3.60
  -6   1   9    1.00    6.10
  -6   1   9    2.60    3.40
   5  -1  -9  555.64   38.00
   5  -1  -9  434.26   37.00
   5  -1  -9  552.54   37.20
  -5   1   9  447.06   40.00
  -5   1   9  482.25   38.10
  -5   1   9  567.84   37.90
   4  -1  -9   -2.30    3.20
   4  -1  -9   -2.00    2.00
  -4   1   9    4.80    3.60
   3  -1  -9  329.67   22.90
   3  -1  -9  267.57   21.50
  -3   1   9  263.37   24.50
  -3   1   9  301.07   22.70
  -3   1   9  320.57   23.50
   2  -1  -9   83.89    7.60
   2  -1  -9   79.99    7.70
  -2   1   9   82.59    7.50
  -2   1   9   97.99    9.70
  -2   1   9   86.09    7.50
  -2   1   9   99.49   11.00
   1  -1  -9  857.61   64.69
   1  -1  -9  941.91   65.69
  -1   1   9  891.31   65.89
  -1   1   9  886.51   64.09
  -1   1   9  907.51   64.69
   0  -1  -9  451.75   36.50
   0  -1  -9  482.65   36.30
   0  -1  -9  510.15   37.20
   0   1   9  507.35   37.90
   0   1   9  503.45   37.30
   0   1   9  488.95   35.90
   0   1   9  499.35   36.00
  -1  -1  -9  105.39    9.70
  -1  -1  -9  110.59    9.10
  -1  -1  -9   89.79    8.70
   1   1   9  110.29   10.10
   1   1   9  101.29   11.00
  -2  -1  -9   38.30    6.90
  -2  -1  -9   38.70    6.00
  -2  -1  -9   44.30    4.70
   2   1   9   42.90    7.50
  -3  -1  -9   65.19    6.00
  -3  -1  -9   53.39    6.30
  -3  -1  -9   55.19    7.50
   3   1   9   63.39    6.90
  -4  -1  -9    1.30    4.10
  -4  -1  -9    8.90    4.70
  -4  -1  -9    6.60    5.00
   4   1   9   11.00    5.70
   4   1   9    8.50    5.50
   6  -2  -9   13.00    3.80
  -6   2   9    7.40    6.10
  -6   2   9   18.70    4.40
   5  -2  -9   37.60    3.90
   5  -2  -9   41.40    5.40
  -5   2   9   34.30    6.50
  -5   2   9   41.80    4.70
   4  -2  -9    2.00    3.10
   4  -2  -9    3.20    2.10
  -4   2   9    0.70    2.20
  -4   2   9    1.80    3.60
   3  -2  -9    4.10    1.80
   3  -2  -9    5.70    2.30
  -3   2   9    9.10    4.60
  -3   2   9    4.00    1.90
  -3   2   9    2.30    4.90
  -3   2   9    5.90    2.00
   2  -2  -9   17.80    5.30
   2  -2  -9   25.50    2.80
  -2   2   9   26.20    3.10
  -2   2   9   23.40    6.40
  -2   2   9   29.10    3.20
  -2   2   9   21.50    7.80
   1  -2  -9  324.47   26.00
   1  -2  -9  342.77   26.80
  -1   2   9  346.37   26.10
  -1   2   9  379.76   27.60
  -1   2   9  340.77   25.30
   0  -2  -9    0.90    3.60
   0  -2  -9    5.60    2.20
   0   2   9   -6.10    4.60
   0   2   9    2.20    2.80
  -1  -2  -9  102.09    8.60
  -1  -2  -9  103.49   10.30
  -1  -2  -9  104.39    7.90
   1   2   9   95.59    8.20
   1   2   9  100.79    9.70
  -2  -2  -9   -3.60    2.80
  -2  -2  -9    2.00    3.20
  -2  -2  -9   -1.40    3.40
   2   2   9    1.50    2.80
  -3  -2  -9   30.80    7.60
  -3  -2  -9   27.80    5.60
  -3  -2  -9   39.00    4.70
   3   2   9   43.00    7.20
  -4  -2  -9    7.50    5.80
  -4  -2  -9   23.50    5.90
  -4  -2  -9    2.90    4.60
   4   2   9   10.50    5.20
   4   2   9    9.10    5.60
   6  -3  -9   -3.10    2.90
   6  -3  -9   -4.00    2.70
  -6   3   9   -7.80    5.90
  -6   3   9   -0.70    3.40
  -6   3   9   -0.60    4.00
   5  -3  -9   35.30    4.60
  -5   3   9   42.80    6.50
  -5   3   9   38.20    5.00
   4  -3  -9   21.10    3.10
   4  -3  -9   15.70    4.00
  -4   3   9   18.00    4.60
  -4   3   9   16.00    2.40
   3  -3  -9    8.30    3.10
   3  -3  -9    4.50    1.90
  -3   3   9    3.40    4.60
  -3   3   9   -1.10    2.40
   2  -3  -9   19.40    2.80
   2  -3  -9   14.90    2.40
  -2   3   9   13.20    3.00
  -2   3   9   17.10    5.20
   1  -3  -9  467.25   34.20
   1  -3  -9  438.86   35.10
  -1   3   9  464.65   35.60
  -1   3   9  469.75   34.60
   0  -3  -9  330.27   25.20
   0  -3  -9  300.57   23.80
   0  -3  -9  348.47   26.30
   0   3   9  350.36   25.40
  -1  -3  -9    6.00    3.10
  -1  -3  -9    2.60    5.20
  -1  -3  -9   11.50    3.00
   1   3   9    8.80    2.40
   1   3   9    6.70    3.70
  -2  -3  -9   44.40    7.50
  -2  -3  -9   53.29    5.50
  -2  -3  -9   57.89    5.70
   2   3   9   41.90    7.60
   2   3   9   44.70    4.40
   2   3   9   44.50    5.50
  -3  -3  -9   -3.40    4.40
  -3  -3  -9   -2.70    5.30
  -3  -3  -9    2.20    4.90
   3   3   9   -5.70    4.60
   6  -4  -9    1.60    1.50
   6  -4  -9    1.30    2.70
   6  -4  -9   -1.00    2.80
  -6   4   9   -5.80    4.00
  -6   4   9    0.50    4.70
   5  -4  -9   -1.50    2.70
   5  -4  -9    0.70    1.50
   5  -4  -9    0.90    1.90
  -5   4   9   -3.70    3.50
  -5   4   9   -2.10    4.40
   4  -4  -9    0.50    1.70
   4  -4  -9    2.20    3.30
   4  -4  -9   -0.10    2.00
  -4   4   9    1.90    3.00
   3  -4  -9    2.00    1.80
   3  -4  -9    2.00    3.80
   3  -4  -9   -2.20    4.60
  -3   4   9   -1.20    5.00
  -3   4   9   -1.90    2.70
   2  -4  -9   18.40    5.70
   2  -4  -9   13.70    3.30
   2  -4  -9   14.40    3.70
  -2   4   9   20.20    3.50
  -2   4   9   10.20    5.60
   1  -4  -9  114.89    8.10
   1  -4  -9   92.69   11.10
   1  -4  -9   94.19    8.20
  -1   4   9   97.19   10.80
  -1   4   9   83.49    8.10
   0  -4  -9    3.50    3.00
   0  -4  -9    4.20    2.80
   0  -4  -9    0.50    4.70
   0   4   9   -1.10    2.70
  -1  -4  -9    4.70    3.10
  -1  -4  -9    3.00    4.60
  -1  -4  -9    5.30    3.40
   1   4   9    5.80    4.90
  -2  -4  -9    5.70    4.30
  -2  -4  -9    8.20    4.30
  -2  -4  -9    2.80    5.30
   2   4   9    5.60    4.70
   2   4   9   15.40    4.10
   2   4   9    2.10    2.50
   5  -5  -9   16.40    3.60
  -5   5   9    4.50    4.30
  -5   5   9    9.50    5.10
   4  -5  -9   54.09    3.90
   4  -5  -9   53.79    3.90
  -4   5   9   49.50    5.70
   3  -5  -9   32.30    5.80
   3  -5  -9   23.60    6.60
   3  -5  -9   19.00    2.70
  -3   5   9   13.00    3.80
  -3   5   9   25.80    6.50
   2  -5  -9   10.70    5.70
   2  -5  -9    8.70    3.20
  -2   5   9   18.40    6.10
   1  -5  -9   15.20    6.20
  -1   5   9   10.10    3.40
   0  -5  -9   35.70    7.10
   0  -5  -9   22.10    4.30
   0   5   9   31.50    7.30
  -1  -5  -9   13.40    4.20
  -1  -5  -9    9.80    6.00
   1   5   9    5.50    5.80
   1   5   9    8.50    3.60
   1   5   9    2.60    4.00
   2   5   9    4.50   10.30
   4  -6  -9   -8.80    6.30
   4  -6  -9    3.70    1.80
   4  -6  -9   -1.70    2.70
  -4   6   9   -0.20    5.60
   3  -6  -9   -1.60    1.70
   3  -6  -9   -2.30    3.80
   3  -6  -9    0.90    5.60
  -3   6   9   -1.00    6.20
   2  -6  -9   92.89    7.00
   2  -6  -9   71.59   11.90
   2  -6  -9   74.99    7.80
  -2   6   9   93.89   11.40
   1  -6  -9   -4.20    6.00
   1  -6  -9    3.40    3.60
  -1   6   9   -2.50    5.70
   0  -6  -9    0.40    5.80
   0  -6  -9    2.30    4.40
   0   6   9   -3.60    4.30
   0   6   9    1.70    6.10
   2   7 -10    3.50    4.10
   2   7 -10    7.60    7.80
  -2  -7  10   -1.10    7.80
  -2  -7  10   -3.60    3.90
  -2  -7  10    5.00    4.20
   1   7 -10   15.60    4.10
   1   7 -10   21.60    8.00
  -1  -7  10   24.00    4.50
  -1  -7  10   12.00    7.40
  -1  -7  10   24.10    8.10
  -1  -7  10   11.80    4.20
   0   7 -10   -0.10    3.80
   0  -7  10   -1.20    5.80
   0  -7  10   -6.20    6.70
   0  -7  10    2.70    3.70
   0  -7  10    1.10    2.10
  -1   7 -10    4.00    4.30
  -1   7 -10   15.90    7.30
   1  -7  10    3.50    5.90
   1  -7  10    5.10    3.90
  -2   7 -10    5.50    4.40
   2  -7  10    6.90    5.90
   3   6 -10   12.30    4.10
   3   6 -10   26.10    7.50
  -3  -6  10   15.40    7.50
  -3  -6  10   21.80    4.20
   2   6 -10   -0.70    3.60
   2   6 -10    3.90    5.10
  -2  -6  10    1.60    5.90
  -2  -6  10    8.10    3.40
  -2  -6  10    5.80    3.80
   1   6 -10    4.50    5.60
   1   6 -10   -1.20    3.40
  -1  -6  10    0.30    3.00
  -1  -6  10   -0.10    2.40
  -1  -6  10    5.70    6.50
  -1  -6  10    3.90    4.30
   0   6 -10   24.00    6.40
   0   6 -10   18.80    4.50
   0   6 -10   13.80    4.00
   0  -6  10   19.20    6.60
   0  -6  10   14.60    5.30
   0  -6  10   15.70    3.30
  -1   6 -10    5.20    5.00
  -1   6 -10    3.80    3.40
   1  -6  10    1.30    4.90
  -2   6 -10   63.69    8.10
  -2   6 -10   43.70    6.10
  -2   6 -10   43.00    5.50
   2  -6  10   50.29    8.20
  -3   6 -10   -2.90    4.80
  -3   6 -10   -2.70    5.30
   3  -6  10   -1.90    2.90
   4   5 -10    0.60    2.50
   4   5 -10   -2.20    6.20
   4   5 -10   -4.90    4.70
   4   5 -10   -1.90    3.20
  -4  -5  10    2.80    7.30
  -4  -5  10    3.30    3.10
  -4  -5  10    0.00    6.20
   3   5 -10   73.59    6.30
   3   5 -10   63.49   11.80
   3   5 -10   74.59    5.70
   3   5 -10   56.29    6.60
  -3  -5  10   70.89    5.90
   2   5 -10    0.40    3.00
  -2  -5  10    1.10    2.80
  -2  -5  10    1.60    4.70
  -2  -5  10    4.50    3.50
   1   5 -10   41.40    7.10
   1   5 -10   33.60    4.50
   1   5 -10   31.10    4.00
  -1  -5  10   38.10    4.30
  -1  -5  10   42.00    4.00
   0   5 -10   51.99    5.40
   0   5 -10   43.60    4.60
   0  -5  10   45.30    4.50
   0  -5  10   30.80    6.70
   0  -5  10   51.79    9.00
  -1   5 -10   18.70    3.50
  -1   5 -10   16.10    5.70
   1  -5  10   10.50    5.00
   1  -5  10   11.60    5.30
  -2   5 -10    8.50    5.20
   2  -5  10    7.60    4.40
   2  -5  10   -0.20    4.40
  -3   5 -10    7.50    5.60
  -3   5 -10   -3.80    4.00
  -3   5 -10    2.60    4.80
   3  -5  10    5.80    4.50
   3  -5  10   -5.10    5.40
   5   4 -10   22.70    4.80
   5   4 -10   10.50    4.70
   5   4 -10   19.20    6.90
  -5  -4  10   19.30    3.80
  -5  -4  10   17.40    8.70
   4   4 -10    2.80    5.70
   4   4 -10    3.80    3.00
   4   4 -10   -0.50    2.30
   4   4 -10   -4.00    3.90
  -4  -4  10    3.00    2.60
  -4  -4  10    1.30    5.80
   3   4 -10    1.70    2.70
   3   4 -10    3.40    4.00
   3   4 -10   -0.60    3.20
  -3  -4  10   -4.30    4.80
  -3  -4  10    2.70    2.50
   2   4 -10   14.50    3.70
  -2  -4  10   11.20    4.20
  -2  -4  10    1.20    2.40
   1   4 -10   11.50    4.50
   1   4 -10   15.10    2.90
   1   4 -10   13.20    3.10
  -1  -4  10    5.70    4.00
  -1  -4  10    9.50    2.50
  -1  -4  10   16.00    6.00
  -1  -4  10   10.90    1.30
   0   4 -10   26.10    5.20
   0   4 -10   19.30    3.50
   0   4 -10   28.40    3.30
   0  -4  10   23.70    6.50
   0  -4  10   19.90    5.20
  -1   4 -10    1.20    2.70
  -1   4 -10   -3.00    2.90
   1  -4  10    1.70    4.70
   1  -4  10   -4.10    4.10
  -2   4 -10  125.79   10.20
  -2   4 -10  130.19   10.10
   2  -4  10  103.99   11.90
   2  -4  10  134.09   13.50
  -3   4 -10   39.80    4.70
  -3   4 -10   35.20    4.80
  -3   4 -10   23.70    6.00
  -3   4 -10   53.19    6.80
   3  -4  10   28.90    6.80
   3  -4  10   44.50    6.50
  -4   4 -10   -0.50    5.50
  -4   4 -10    6.60    9.00
  -4   4 -10    1.70    4.50
   4  -4  10   -0.20    2.70
   4  -4  10   10.90    4.20
   5   3 -10  147.69   15.80
   5   3 -10  187.88   13.40
   5   3 -10  180.08   13.60
  -5  -3  10  166.38   12.90
  -5  -3  10  179.38   18.00
   4   3 -10   -0.10    2.80
   4   3 -10    0.80    3.20
   4   3 -10    0.50    1.90
  -4  -3  10    2.00    2.20
   3   3 -10    2.00    4.40
   3   3 -10   -2.90    2.40
  -3  -3  10   -0.70    2.00
   2   3 -10   30.70    3.70
   2   3 -10   33.50    5.40
   2   3 -10   23.40    3.30
  -2  -3  10   26.30    7.30
  -2  -3  10   26.10    3.10
  -2  -3  10   32.20    2.70
   1   3 -10   13.50    6.40
  -1  -3  10   16.60    5.30
  -1  -3  10   17.20    2.60
  -1  -3  10    8.80    4.40
  -1  -3  10   14.20    5.20
  -1  -3  10   15.80    1.40
   0   3 -10  522.25   37.30
   0   3 -10  515.95   37.00
   0  -3  10  429.46   39.60
   0  -3  10  516.35   38.00
   0  -3  10  464.85   36.90
  -1   3 -10   15.40    3.20
  -1   3 -10   14.00    3.10
  -1   3 -10   10.60    4.70
   1  -3  10    9.30    4.40
   1  -3  10   12.30    4.50
  -2   3 -10   50.59    5.30
  -2   3 -10   48.50    4.90
   2  -3  10   49.90    7.20
   2  -3  10   47.60    7.20
  -3   3 -10   -4.60    4.50
  -3   3 -10    4.20    4.00
  -3   3 -10   -1.20    2.50
  -3   3 -10   -2.50    3.50
   3  -3  10   -0.80    3.20
   3  -3  10   -0.50    3.10
   3  -3  10   -4.30    5.00
   3  -3  10   -7.30    4.80
  -4   3 -10   30.50    7.50
  -4   3 -10   24.90    6.00
  -4   3 -10   16.50    4.70
   4  -3  10   24.40    6.80
   4  -3  10   24.90    5.20
   4  -3  10   26.30    8.90
   6   2 -10   65.99    9.30
   6   2 -10   90.89    6.80
   6   2 -10   77.19    7.90
  -6  -2  10   79.79   13.10
  -6  -2  10   79.39    6.20
   5   2 -10  137.89    9.40
   5   2 -10   82.59   15.60
   5   2 -10  113.69    9.70
  -5  -2  10  111.59    8.80
  -5  -2  10  112.19   14.10
   4   2 -10    3.40    1.90
   4   2 -10   -1.00    2.40
   4   2 -10   -4.40    4.20
  -4  -2  10    2.30    1.90
   3   2 -10   -0.50    4.10
   3   2 -10    1.60    2.60
  -3  -2  10    6.60    5.60
  -3  -2  10    6.50    5.20
   2   2 -10    3.80    2.30
   2   2 -10    8.30    3.40
   2   2 -10    1.10    2.10
  -2  -2  10   -2.30    4.20
  -2  -2  10   12.00    6.10
  -2  -2  10    2.00    1.30
   1   2 -10   22.00    4.90
   1   2 -10   26.00    4.30
   1   2 -10   31.10    3.40
  -1  -2  10   25.50    6.40
  -1  -2  10   27.50    7.30
  -1  -2  10   26.00    2.20
  -1  -2  10   21.60    5.20
   0   2 -10   83.29    6.90
   0   2 -10   69.79    8.10
   0   2 -10   74.29    6.50
   0  -2  10   71.89    9.80
   0  -2  10   55.59    7.50
  -1   2 -10   77.09    6.60
  -1   2 -10   62.29    7.90
  -1   2 -10   89.59    6.70
   1  -2  10   59.49    7.90
   1  -2  10   73.19    8.80
   1  -2  10   73.49    6.00
  -2   2 -10   40.90    4.40
  -2   2 -10   29.70    4.20
   2  -2  10   41.80    4.50
   2  -2  10   36.40    6.10
   2  -2  10   34.80    5.80
  -3   2 -10   60.59    7.40
  -3   2 -10   78.19    7.20
   3  -2  10   92.69    7.90
   3  -2  10   98.49   11.00
   3  -2  10   77.99    7.40
   3  -2  10   77.89   10.20
  -4   2 -10   26.50    5.70
  -4   2 -10   28.70    5.90
  -4   2 -10   19.00    6.80
  -4   2 -10   23.40    2.60
   4  -2  10   38.60    8.30
   4  -2  10   29.30    8.20
   4  -2  10   32.70    5.60
   6   1 -10   -0.40    2.60
   6   1 -10    7.70    5.40
   6   1 -10    0.80    3.50
  -6  -1  10    1.70    7.70
  -6  -1  10   -1.80    3.70
   5   1 -10  150.58   14.60
   5   1 -10  164.08   13.00
  -5  -1  10  180.38   17.70
  -5  -1  10  166.68   13.10
   4   1 -10   46.50    4.30
   4   1 -10   37.50    7.00
  -4  -1  10   55.69    6.80
  -4  -1  10   39.50    4.20
   3   1 -10   51.19    5.70
   3   1 -10   49.00    4.80
  -3  -1  10   55.19    4.70
  -3  -1  10   44.20    8.20
  -3  -1  10   60.09    7.90
   2   1 -10  193.08   15.80
  -2  -1  10  219.68   15.30
  -2  -1  10  183.78   18.00
  -2  -1  10  198.28   17.00
   1   1 -10  170.48   13.80
   1   1 -10  172.68   14.10
  -1  -1  10  173.48   16.00
  -1  -1  10  148.49   13.90
  -1  -1  10  169.78   12.70
  -1  -1  10  197.18   15.70
   0   1 -10 1383.26  107.59
   0  -1  10 1687.23  108.89
   0  -1  10 1481.75  107.29
   0  -1  10 1504.65  108.29
   0  -1  10 1450.65  105.59
  -1   1 -10   26.70    5.30
  -1   1 -10   40.40    4.00
  -1   1 -10   30.90    4.20
   1  -1  10   32.30    3.80
   1  -1  10   45.40    6.50
   1  -1  10   32.00    6.00
  -2   1 -10    7.50    3.10
  -2   1 -10   10.30    3.70
   2  -1  10    7.30    3.10
   2  -1  10    6.50    3.00
   2  -1  10   10.40    4.50
  -3   1 -10   20.60    3.50
  -3   1 -10   18.80    5.80
  -3   1 -10   24.30    4.90
  -3   1 -10   21.50    4.10
   3  -1  10   24.10    3.20
   3  -1  10   29.40    5.10
   3  -1  10   20.40    6.40
  -4   1 -10   20.30    5.40
  -4   1 -10    7.50    4.50
  -4   1 -10   34.30    8.10
  -4   1 -10   12.20    3.60
   4  -1  10   23.20    6.20
   4  -1  10   30.20    5.10
   6   0 -10  107.79    7.90
   6   0 -10   96.19   10.70
   6   0 -10   92.39    9.20
  -6   0  10   97.79   14.10
   5   0 -10   30.40    3.80
   5   0 -10   38.30    6.10
  -5   0  10   32.40    5.90
  -5   0  10   20.60    4.10
  -5   0  10   25.30    7.10
   4   0 -10   -6.70    3.60
   4   0 -10   -2.60    2.30
  -4   0  10    2.70    3.70
   3   0 -10    0.60    2.40
   3   0 -10    5.20    2.60
  -3   0  10    5.80    1.80
  -3   0  10    5.80    5.50
  -3   0  10    5.70    4.50
   2   0 -10   40.00    5.10
   2   0 -10   43.90    5.40
  -2   0  10   40.00    3.80
  -2   0  10   46.50    8.70
  -2   0  10   36.70    6.80
  -2   0  10   30.30    5.10
   1   0 -10    4.60    3.30
   1   0 -10    4.40    2.20
  -1   0  10   -1.10    3.00
  -1   0  10    4.00    4.10
  -1   0  10   -1.00    4.80
   0   0 -10  585.54   42.30
   0   0 -10  550.94   41.50
   0   0  10  575.04   42.80
   0   0  10  579.04   42.70
   0   0  10  552.14   41.20
   0   0  10  528.25   40.30
  -1   0 -10  204.08   15.30
   1   0  10  175.28   15.70
   1   0  10  186.38   15.70
   1   0  10  185.58   14.40
  -2   0 -10   50.79    5.40
  -2   0 -10   42.80    5.30
   2   0  10   49.20    5.50
   2   0  10   48.70    7.10
   2   0  10   50.99    5.90
  -3   0 -10   -4.90    3.70
  -3   0 -10   -3.50    2.70
  -3   0 -10    0.30    3.90
   3   0  10    4.00    5.60
   3   0  10    0.50    3.60
  -4   0 -10   30.40    6.30
  -4   0 -10   31.80    6.20
   4   0  10   41.80    8.10
   4   0  10   33.30    5.90
   6  -1 -10   40.30    3.90
  -6   1  10   27.70    8.60
  -6   1  10   28.20    5.00
  -6   1  10   42.50    5.50
   5  -1 -10   31.70    3.70
   5  -1 -10   27.00    7.90
  -5   1  10   23.40    4.30
  -5   1  10   38.00    6.00
   4  -1 -10    1.00    2.50
   4  -1 -10   -2.10    3.60
  -4   1  10    0.30    2.30
  -4   1  10   -0.60    3.90
   3  -1 -10   41.60    4.40
   3  -1 -10   43.00    4.20
  -3   1  10   41.60    4.80
  -3   1  10   35.50    7.70
  -3   1  10   40.20    4.10
  -3   1  10   30.70    7.40
   2  -1 -10   10.90    3.30
   2  -1 -10   14.10    3.10
  -2   1  10    9.70    6.10
  -2   1  10    8.70    2.40
  -2   1  10    6.70    2.70
  -2   1  10   12.90    4.80
   1  -1 -10   11.40    3.50
   1  -1 -10   14.40    2.80
  -1   1  10   10.80    3.00
  -1   1  10    2.00    4.50
  -1   1  10   14.90    6.10
   0  -1 -10  822.32   65.99
   0  -1 -10  900.91   65.59
   0  -1 -10 1008.40   66.99
   0   1  10  944.71   69.79
   0   1  10  856.11   66.39
   0   1  10  864.41   65.19
   0   1  10  963.80   65.39
  -1  -1 -10   73.09    6.70
  -1  -1 -10   68.09    7.50
  -1  -1 -10   77.99    6.80
   1   1  10   73.39    7.90
   1   1  10   73.39    8.80
  -2  -1 -10   29.50    5.00
  -2  -1 -10   30.00    4.00
  -2  -1 -10   20.50    4.60
   2   1  10   20.00    6.40
   2   1  10   20.70    4.10
  -3  -1 -10   29.40    5.10
  -3  -1 -10   38.30    6.40
   3   1  10   39.50    5.70
   3   1  10   54.49    8.50
   6  -2 -10   45.80    6.00
  -6   2  10   55.79    6.60
  -6   2  10   31.10    9.50
   5  -2 -10    5.60    3.70
   5  -2 -10    8.10    2.60
  -5   2  10    4.40    3.20
  -5   2  10    7.30    3.90
   4  -2 -10   -0.40    3.30
   4  -2 -10    3.90    2.60
  -4   2  10    2.10    6.30
  -4   2  10   -0.50    2.50
   3  -2 -10   43.20    4.00
   3  -2 -10   38.00    4.30
  -3   2  10   51.69    7.70
  -3   2  10   39.00    4.20
  -3   2  10   34.40    5.30
  -3   2  10   43.10    8.40
   2  -2 -10  100.29   10.70
   2  -2 -10  102.39    9.10
   2  -2 -10   93.19    8.60
  -2   2  10  106.59    8.80
  -2   2  10  126.29   11.70
  -2   2  10  112.59   12.00
  -2   2  10  105.89    8.50
   1  -2 -10    7.40    2.50
   1  -2 -10    7.20    2.30
   1  -2 -10    6.10    4.00
  -1   2  10    1.00    4.60
  -1   2  10    4.10    2.60
  -1   2  10    7.00    2.00
   0  -2 -10  254.37   20.80
   0  -2 -10  244.68   20.10
   0  -2 -10  272.77   20.80
   0   2  10  265.27   20.00
   0   2  10  273.77   22.10
  -1  -2 -10   36.20    4.90
  -1  -2 -10   38.50    6.10
  -1  -2 -10   30.00    4.10
   1   2  10   41.10    6.60
   1   2  10   46.00    4.00
  -2  -2 -10   93.39    8.50
  -2  -2 -10   95.99    8.40
  -2  -2 -10  121.09   10.70
   2   2  10  106.29    9.00
   2   2  10  109.19   11.70
  -3  -2 -10   13.50    4.30
  -3  -2 -10   16.80    4.80
   3   2  10   22.20    6.10
   6  -3 -10   18.00    3.90
   6  -3 -10   26.70    4.80
  -6   3  10   12.40    4.70
  -6   3  10   15.90   10.60
   5  -3 -10   10.00    3.30
  -5   3  10   12.90    5.80
  -5   3  10    9.40    3.80
  -5   3  10    4.80    5.00
   4  -3 -10    5.90    3.20
   4  -3 -10    0.40    2.90
  -4   3  10   11.30    4.70
  -4   3  10    8.80    5.20
   3  -3 -10    4.40    3.00
   3  -3 -10    6.50    2.40
   3  -3 -10    0.60    2.20
  -3   3  10   -1.40    2.50
  -3   3  10   -3.60    4.80
   2  -3 -10  179.58   14.90
   2  -3 -10  216.98   15.70
   2  -3 -10  180.68   17.00
  -2   3  10  200.68   17.40
  -2   3  10  185.28   15.30
  -2   3  10  209.48   18.30
   1  -3 -10   11.10    2.90
   1  -3 -10    8.90    2.90
   1  -3 -10   11.00    5.70
  -1   3  10   13.30    4.70
  -1   3  10    9.00    5.10
   0  -3 -10    5.80    3.10
   0  -3 -10   15.40    3.40
   0  -3 -10    8.40    2.00
   0  -3 -10    3.10    5.30
   0   3  10    7.60    2.70
   0   3  10    7.10    4.60
  -1  -3 -10    8.00    3.40
  -1  -3 -10   11.20    3.60
  -1  -3 -10   10.50    4.30
   1   3  10    2.90    5.40
   1   3  10    4.30    2.80
   1   3  10    9.50    4.00
  -2  -3 -10   36.70    5.80
  -2  -3 -10   33.40    5.30
  -2  -3 -10   38.10    7.10
   2   3  10   47.10    5.50
   2   3  10   37.00    4.30
   2   3  10   45.00    7.90
   5  -4 -10   72.99    6.10
   5  -4 -10   60.19    6.00
   5  -4 -10   53.19    5.10
  -5   4  10   80.19    9.00
   4  -4 -10    4.40    2.20
   4  -4 -10    4.00    2.50
   4  -4 -10    4.30    2.70
  -4   4  10    4.30    4.60
  -4   4  10    4.90    3.40
   3  -4 -10   32.10    5.60
   3  -4 -10   26.60    4.70
   3  -4 -10   35.10    3.50
   3  -4 -10   20.60    7.10
  -3   4  10   33.70    7.80
   2  -4 -10   24.60    6.70
   2  -4 -10   42.70    4.00
   2  -4 -10   42.10    5.10
   2  -4 -10   33.20    5.20
  -2   4  10   32.60    6.90
   1  -4 -10   -2.10    3.70
   1  -4 -10    4.50    2.20
   1  -4 -10    3.70    2.80
   1  -4 -10    0.90    4.70
   0  -4 -10   -1.00    3.90
   0  -4 -10   -1.00    3.20
   0  -4 -10    4.80    4.50
   0   4  10   -1.90    4.70
  -1  -4 -10    1.40    4.00
  -1  -4 -10    4.80    4.00
  -1  -4 -10    7.40    5.10
   1   4  10    4.80    4.10
   1   4  10    0.00    3.50
   1   4  10    1.10    5.40
  -2  -4 -10    5.20    4.80
  -2  -4 -10   -2.50    5.40
  -2  -4 -10   -0.60    5.30
   2   4  10   -2.10    3.00
   2   4  10    4.60    3.80
   2   4  10    1.90    7.90
   4  -5 -10    2.40    2.00
   4  -5 -10    0.70    2.30
   4  -5 -10    0.50    1.70
   4  -5 -10   -3.60    2.80
  -4   5  10   -7.30    4.30
  -4   5  10    6.30    5.00
   3  -5 -10    2.90    3.60
   3  -5 -10    3.60    2.50
   3  -5 -10   -7.50    5.60
  -3   5  10    6.50    5.50
   2  -5 -10  153.78   10.80
   2  -5 -10  139.99   11.60
   2  -5 -10  124.39   14.40
  -2   5  10  123.39   14.10
   1  -5 -10    3.20    4.30
   1  -5 -10    1.20    5.40
  -1   5  10    9.50    5.50
   0  -5 -10   26.90    5.70
   0  -5 -10   38.10    8.20
   0   5  10   44.50    8.90
   2  -6 -10    7.00    3.50
   2  -6 -10   10.70    7.20
   2  -6 -10    1.40    3.10
  -2   6  10   -3.60    7.40
   0   7 -11    1.40    4.80
   0   7 -11   14.50    8.20
   0  -7  11    9.80    4.40
   0  -7  11    2.10    8.40
   3   6 -11    0.40    4.30
   3   6 -11   -8.50    5.20
  -3  -6  11    3.40    4.40
   2   6 -11   -2.30    6.20
   2   6 -11   -1.00    3.80
  -2  -6  11   -4.20    6.70
  -2  -6  11   -3.90    3.10
  -2  -6  11   -2.10    4.00
   1   6 -11    0.40    3.70
  -1  -6  11    0.30    2.00
  -1  -6  11    1.20    6.10
  -1  -6  11    6.20    5.60
  -1  -6  11    2.40    3.70
   0   6 -11   45.10    6.00
   0   6 -11   65.49    8.60
   0   6 -11   42.40    5.40
   0  -6  11   67.59   10.70
   0  -6  11   38.60    8.40
   0  -6  11   45.20    5.00
  -1   6 -11    2.30    4.20
  -1   6 -11   -4.60    5.90
   1  -6  11    2.30    6.40
   1  -6  11    1.40    6.50
   2  -6  11    0.00    5.90
   2  -6  11    1.70    3.10
   4   5 -11   -0.30   11.00
   4   5 -11   -0.80    4.00
  -4  -5  11    4.10    5.70
  -4  -5  11    5.90    3.70
  -4  -5  11  -11.50   12.00
   3   5 -11   18.30    4.70
   3   5 -11   10.30    6.30
  -3  -5  11   18.50    3.90
  -3  -5  11   16.90    7.60
   2   5 -11   -1.70    5.40
   2   5 -11    1.70    3.40
  -2  -5  11    6.70    3.10
  -2  -5  11    0.40    3.00
  -2  -5  11    0.10    6.10
  -1  -5  11    1.30    1.50
  -1  -5  11   -5.40    5.80
  -1  -5  11    5.70    3.20
  -1  -5  11    0.40    5.10
  -1  -5  11    1.10    0.80
   0   5 -11    6.20    3.30
   0   5 -11    2.70    5.20
   0  -5  11    7.40    5.60
  -1   5 -11    3.40    3.60
  -1   5 -11   12.80    5.50
  -1   5 -11    5.40    3.60
   1  -5  11    7.50    6.80
   1  -5  11    6.10    5.30
  -2   5 -11   -4.30    4.50
  -2   5 -11    5.30    6.10
   2  -5  11    4.90    5.00
   2  -5  11   -3.10    5.20
   4   4 -11   48.20    8.50
   4   4 -11   20.90    5.40
   4   4 -11   34.10    4.90
  -4  -4  11   28.40    4.10
  -4  -4  11   42.70    9.60
   3   4 -11    2.80    3.60
   3   4 -11    3.20    3.00
   3   4 -11   -1.90    5.30
  -3  -4  11   -2.00    5.30
  -3  -4  11    2.00    2.70
  -3  -4  11   13.80    4.70
   2   4 -11    0.00    3.20
   2   4 -11    0.80    3.10
  -2  -4  11   -2.60    6.20
  -2  -4  11    3.00    2.60
  -2  -4  11   -1.10    3.00
   1   4 -11   17.80    5.30
   1   4 -11   11.70    3.20
   1   4 -11    8.80    3.10
  -1  -4  11    6.90    4.90
   0   4 -11  300.67   22.00
   0   4 -11  292.77   21.70
   0  -4  11  240.58   23.60
  -1   4 -11    0.50    3.30
   1  -4  11   -4.20    4.30
   1  -4  11    2.30    4.40
  -2   4 -11   -5.30    3.20
  -2   4 -11    0.70    4.10
  -2   4 -11   -2.80    5.10
  -2   4 -11    6.00    3.60
   2  -4  11   10.20    4.60
   2  -4  11    1.30    4.90
   2  -4  11    3.90    5.40
  -3   4 -11   -3.50    4.80
  -3   4 -11    3.10    4.20
  -3   4 -11    1.50    6.40
   3  -4  11    6.20    3.90
   3  -4  11    7.40    8.70
   3  -4  11   11.00    3.50
   5   3 -11   20.60    4.80
   5   3 -11   20.30    3.50
   5   3 -11   27.40    7.20
  -5  -3  11   17.50    3.30
  -5  -3  11   20.90    8.60
   4   3 -11    6.00    6.00
   4   3 -11    2.40    3.10
  -4  -3  11   -1.60    5.90
  -4  -3  11    6.90    2.40
   3   3 -11   37.20    4.60
   3   3 -11   31.60    4.40
   3   3 -11   25.80    8.30
  -3  -3  11   39.50    3.60
  -3  -3  11   37.20    3.80
   2   3 -11  274.47   19.70
   2   3 -11  224.88   18.80
   2   3 -11  232.08   19.60
  -2  -3  11  243.48   17.90
   1   3 -11    8.90    2.70
   1   3 -11    9.40    3.00
   1   3 -11    4.90    4.10
  -1  -3  11   -0.90    4.60
  -1  -3  11    1.40    5.40
  -1  -3  11    4.50    4.10
   0   3 -11   41.30    4.50
   0   3 -11   39.50    6.80
   0   3 -11   46.50    4.80
   0  -3  11   40.00    6.40
   0  -3  11   42.40    7.50
  -1   3 -11   14.80    3.80
  -1   3 -11   12.80    3.30
   1  -3  11    7.60    5.20
   1  -3  11   13.00    5.10
  -2   3 -11   83.39   10.20
  -2   3 -11   96.09    8.40
  -2   3 -11  109.99    8.40
   2  -3  11  118.29    8.20
   2  -3  11   82.39   10.90
   2  -3  11   94.99   11.60
   2  -3  11   94.09   10.10
  -3   3 -11    3.70    4.70
  -3   3 -11   -0.10    5.60
  -3   3 -11   -2.00    4.00
   3  -3  11   -5.80    5.30
   3  -3  11   -7.10    5.40
   3  -3  11    1.50    3.10
   5   2 -11   61.19    5.60
   5   2 -11   48.00    5.00
   5   2 -11   48.50    7.90
  -5  -2  11   68.19   11.50
  -5  -2  11   43.20    5.50
   4   2 -11   -0.30    2.80
  -4  -2  11    1.30    3.20
   3   2 -11    2.40    2.50
  -3  -2  11   -1.40    1.90
  -3  -2  11    4.80    4.80
   2   2 -11   18.70    4.70
   2   2 -11   29.70    3.60
  -2  -2  11   21.50    2.40
  -2  -2  11   28.20    7.90
  -2  -2  11   15.70    5.70
  -2  -2  11   14.40    4.80
   1   2 -11   73.09    8.80
   1   2 -11   81.19    7.10
  -1  -2  11   75.49    8.90
  -1  -2  11   93.69    6.20
  -1  -2  11   85.59   11.00
  -1  -2  11   87.79   10.50
   0   2 -11  140.99   13.40
   0   2 -11  174.48   12.80
   0  -2  11  141.39   14.90
   0  -2  11  156.48   13.60
  -1   2 -11    0.50    3.00
  -1   2 -11   -1.00    4.70
  -1   2 -11    1.20    2.90
   1  -2  11   -1.10    3.80
   1  -2  11    3.20    4.20
   1  -2  11    3.50    1.80
  -2   2 -11   29.90    6.70
  -2   2 -11   30.10    5.10
   2  -2  11   20.20    6.20
   2  -2  11   17.30    6.30
   2  -2  11   24.80    5.60
   2  -2  11   31.70    3.80
  -3   2 -11   36.90    7.10
  -3   2 -11   23.80    5.00
   3  -2  11   23.50    7.20
   3  -2  11   24.60    4.60
   3  -2  11   32.30    7.40
   3  -2  11   31.90    4.80
   6   1 -11   78.79    6.50
   6   1 -11   59.09    7.00
  -6  -1  11   65.49   18.70
   5   1 -11   -1.60    3.10
  -5  -1  11    7.10    5.80
  -5  -1  11   -4.30    2.90
   4   1 -11   -1.60    2.70
   4   1 -11   -4.90    4.60
  -4  -1  11    2.30    4.10
   3   1 -11   53.19    5.00
   3   1 -11   53.49    6.20
  -3  -1  11   47.70    4.60
   2   1 -11  400.56   27.30
   2   1 -11  331.27   26.70
  -2  -1  11  371.96   28.40
  -2  -1  11  350.56   26.10
  -2  -1  11  310.37   26.80
  -2  -1  11  365.06   29.80
   1   1 -11   20.90    4.70
   1   1 -11   18.30    3.30
  -1  -1  11   25.70    2.20
  -1  -1  11   13.20    5.70
  -1  -1  11   18.70    6.10
   0   1 -11   77.19    6.60
   0   1 -11   66.69    8.20
   0  -1  11   92.79   10.40
   0  -1  11   69.59    8.10
  -1   1 -11    2.40    3.10
  -1   1 -11    3.30    4.20
  -1   1 -11    7.30    3.30
   1  -1  11    1.80    2.10
   1  -1  11    6.30    4.20
   1  -1  11    0.70    3.90
  -2   1 -11  139.09   13.50
  -2   1 -11  152.68   12.30
   2  -1  11  141.49   14.60
   2  -1  11  170.08   12.10
   2  -1  11  133.99   13.90
   2  -1  11  142.49   12.60
  -3   1 -11   28.80    6.70
  -3   1 -11   18.50    2.90
  -3   1 -11   17.30    4.70
  -3   1 -11   17.30    4.90
   3  -1  11   26.60    3.70
   3  -1  11   24.10    6.40
   6   0 -11    0.40    3.00
  -6   0  11    9.10    8.90
  -6   0  11    0.60    4.20
   5   0 -11   10.20    5.00
   5   0 -11    2.20    3.00
  -5   0  11    5.80    5.80
  -5   0  11    7.30    4.70
  -5   0  11    0.40    3.20
   4   0 -11   49.99    6.80
  -4   0  11   39.70    4.40
   3   0 -11    6.70    3.00
   3   0 -11    3.80    2.90
  -3   0  11    6.00    2.10
  -3   0  11    1.20    4.80
  -3   0  11    4.70    3.40
  -3   0  11   12.40    8.60
   2   0 -11  132.79   10.40
   2   0 -11  123.99   10.90
  -2   0  11  113.69   12.30
  -2   0  11  118.39   10.70
  -2   0  11  132.39   10.00
  -2   0  11  111.89   13.70
   1   0 -11   39.20    5.90
   1   0 -11   49.80    4.70
  -1   0  11   54.99    9.80
  -1   0  11   37.30    5.70
  -1   0  11   38.40    8.00
  -1   0  11   57.39    4.20
   0   0 -11   -2.60    2.80
   0   0 -11   -1.30    3.80
   0   0 -11    3.20    2.80
   0   0  11    5.90    4.80
   0   0  11   -1.80    3.50
   0   0  11    0.30    1.80
  -1   0 -11    0.30    2.10
  -1   0 -11   -0.90    3.90
  -1   0 -11   -3.00    3.10
   1   0  11   -3.30    3.80
   1   0  11    2.90    2.50
   1   0  11    3.30    4.00
  -2   0 -11   46.50    5.50
  -2   0 -11   43.40    5.30
   2   0  11   53.29    5.70
   2   0  11   48.50    7.50
   2   0  11   49.60    5.90
   2   0  11   39.60    7.80
  -3   0 -11   32.10    6.70
  -3   0 -11   40.90    5.20
   3   0  11   37.50    7.90
   3   0  11   41.00    5.90
   6  -1 -11   35.80    4.60
   6  -1 -11   27.60    6.50
  -6   1  11   34.10   14.80
  -6   1  11   26.10    6.20
   5  -1 -11   58.99    5.60
   5  -1 -11   62.39    7.50
  -5   1  11   66.19   10.90
  -5   1  11   55.29    6.10
  -5   1  11   69.39   10.00
   4  -1 -11    1.30    3.80
   4  -1 -11   -4.00    3.00
  -4   1  11    1.40    2.80
  -4   1  11   -6.30    4.10
  -4   1  11   -3.50    4.90
   3  -1 -11   27.00    4.00
   3  -1 -11   25.20    4.00
  -3   1  11   23.40    3.30
  -3   1  11   24.60    4.30
  -3   1  11   24.40    6.10
   2  -1 -11  145.69   11.70
  -2   1  11  126.29   13.20
  -2   1  11  123.39   14.00
  -2   1  11  139.29   11.30
  -2   1  11  144.69   11.00
   1  -1 -11   89.79    8.80
   1  -1 -11   96.49    7.90
  -1   1  11   96.39    7.70
  -1   1  11   85.39   10.40
  -1   1  11   93.79    8.50
  -1   1  11  101.09   11.40
   0  -1 -11    1.10    2.90
   0  -1 -11   -2.10    2.90
   0  -1 -11    1.60    2.90
   0   1  11   -4.30    3.20
   0   1  11   -0.30    4.40
  -1  -1 -11   22.90    4.50
  -1  -1 -11   17.90    4.00
  -1  -1 -11   18.00    3.90
   1   1  11   31.90    5.60
   1   1  11   30.40    5.40
  -2  -1 -11    3.50    3.90
  -2  -1 -11   -0.40    4.00
  -2  -1 -11    8.20    3.40
   2   1  11    5.80    2.80
   2   1  11   10.40    4.00
   2   1  11   13.50    6.40
  -3  -1 -11   59.39    8.10
  -3  -1 -11   67.09    7.80
  -3  -1 -11   76.09    8.00
   3   1  11   56.69   10.40
   5  -2 -11   20.50    5.20
   5  -2 -11   13.60    3.30
  -5   2  11   13.00    7.70
  -5   2  11   19.30    5.10
  -5   2  11    8.60    3.60
   4  -2 -11    9.70    3.30
   4  -2 -11   14.60    4.10
  -4   2  11   16.70    3.30
  -4   2  11    7.40    6.20
  -4   2  11    6.40    3.10
  -4   2  11   12.20    4.60
   3  -2 -11   36.00    4.50
   3  -2 -11   40.20    4.70
  -3   2  11   37.30    8.10
   2  -2 -11  160.38   11.90
   2  -2 -11  141.49   11.90
  -2   2  11  138.59   11.30
  -2   2  11  161.08   14.80
  -2   2  11  132.49   12.30
  -2   2  11  129.59   14.40
   1  -2 -11    6.30    3.60
   1  -2 -11    5.40    3.10
   1  -2 -11    5.50    2.70
  -1   2  11    7.80    2.40
  -1   2  11   -0.90    4.90
  -1   2  11    1.10    5.10
  -1   2  11    5.80    2.80
   0  -2 -11   17.50    3.90
   0  -2 -11   17.80    3.40
   0  -2 -11   21.20    5.20
   0   2  11   21.10    5.50
   0   2  11   21.40    4.20
  -1  -2 -11    5.70    3.60
  -1  -2 -11    4.30    3.70
  -1  -2 -11    9.70    4.00
   1   2  11   11.50    4.00
   1   2  11    2.40    2.70
   1   2  11    5.30    5.80
  -2  -2 -11    2.30    4.50
  -2  -2 -11    2.70    4.50
  -2  -2 -11    1.40    4.30
   2   2  11    6.50    3.20
   2   2  11    5.70    6.10
   5  -3 -11   45.60    6.40
  -5   3  11   63.29   12.10
  -5   3  11   68.89    8.30
   4  -3 -11   -1.60    3.60
   4  -3 -11   -2.20    3.20
   4  -3 -11   -1.10    2.70
  -4   3  11    7.10    5.80
  -4   3  11   -0.40    4.70
  -4   3  11   -0.70    3.60
   3  -3 -11   12.50    3.40
  -3   3  11   20.70    6.30
  -3   3  11   13.10    3.20
  -3   3  11   12.70    5.70
   2  -3 -11   35.10    5.00
   2  -3 -11   32.40    4.00
   2  -3 -11   40.20    6.90
  -2   3  11   34.10    8.00
   1  -3 -11   42.80    7.00
   1  -3 -11   38.00    4.60
  -1   3  11   57.09    9.10
   0  -3 -11   30.00    4.40
   0  -3 -11   17.00    4.60
   0  -3 -11   25.70    2.80
   0  -3 -11   38.50    6.70
   0   3  11   45.10    7.90
   0   3  11   28.90    6.20
  -1  -3 -11   33.10    5.30
  -1  -3 -11   41.80    7.30
  -1  -3 -11   36.10    5.60
   1   3  11   34.70    8.20
  -2  -3 -11    3.50    5.10
   4  -4 -11   -0.20    3.10
   4  -4 -11    1.60    2.70
   4  -4 -11   -1.50    2.70
  -4   4  11    4.80    5.40
  -4   4  11    7.60    7.00
  -4   4  11   -3.30    4.00
   3  -4 -11   16.60    6.60
   3  -4 -11   28.40    6.00
   3  -4 -11   22.60    3.80
  -3   4  11   33.80    8.20
   2  -4 -11   43.00    8.10
   2  -4 -11   48.30    6.10
   2  -4 -11   40.00    4.90
   2  -4 -11   49.40    5.50
  -2   4  11   52.29    9.50
   1  -4 -11   14.60    4.30
   1  -4 -11   18.90    3.10
   1  -4 -11   30.70    6.70
   1  -4 -11   15.80    3.70
  -1   4  11   26.70    6.80
   0  -4 -11   13.60    5.50
   0  -4 -11   13.30    4.20
   0  -4 -11   12.60    4.40
   0   4  11   23.40    6.60
   0   4  11    9.10    6.50
  -1  -4 -11    4.30    4.90
  -1  -4 -11    0.70    5.50
   1   4  11   14.50    6.70
   3  -5 -11    7.40    5.80
   3  -5 -11    7.20    4.10
  -3   5  11   -4.20    5.30
   2  -5 -11   -2.10    5.70
   2  -5 -11    0.80    3.60
   2  -5 -11   -0.10    2.90
  -2   5  11    0.70    6.90
   1  -5 -11   -3.80    5.90
   1  -5 -11    1.50    4.10
  -1   5  11   -5.40    7.80
   1   6 -12    6.40    7.20
   1   6 -12    2.80    4.60
  -1  -6  12    1.90    4.30
  -1  -6  12   -2.60    8.30
   0   6 -12   10.80    4.40
   0   6 -12   19.40    7.40
   0  -6  12   -1.30    6.40
   3   5 -12    1.90    4.10
   3   5 -12   -0.90    5.10
   3   5 -12   12.30    9.50
  -3  -5  12    8.50    4.50
  -3  -5  12   -7.60    9.30
   2   5 -12   -3.80    4.80
   2   5 -12    1.90    3.80
   2   5 -12   15.90    7.10
  -2  -5  12   10.60    3.10
  -2  -5  12    8.20    3.80
  -2  -5  12    6.60    7.00
  -2  -5  12    7.00    1.90
  -2  -5  12    2.60    5.50
   1   5 -12  381.16   27.30
   1   5 -12  336.77   27.60
   1   5 -12  366.06   28.80
  -1  -5  12  357.66   30.90
   0   5 -12    7.20    4.40
   0   5 -12   25.80    5.90
   0   5 -12   16.90    4.30
   0  -5  12   32.00    8.60
   0  -5  12   13.90    6.60
  -1   5 -12    5.80    4.40
  -1   5 -12    8.60    5.90
   1  -5  12   12.00    6.20
   1  -5  12   16.80    6.70
   4   4 -12    6.00    7.40
   4   4 -12    8.20    4.80
   4   4 -12    9.00    4.40
  -4  -4  12   15.00   10.60
  -4  -4  12    4.00    3.30
  -4  -4  12    8.90    5.30
   3   4 -12    2.60    4.10
   3   4 -12    3.50    3.90
   3   4 -12    4.00    6.60
  -3  -4  12    7.00    2.40
  -3  -4  12   13.10    4.80
  -3  -4  12    7.90    3.20
  -3  -4  12   13.20    7.70
   2   4 -12   -0.40    4.80
   2   4 -12    4.20    3.50
   2   4 -12   -4.40    3.80
  -2  -4  12    1.30    1.60
  -2  -4  12   -3.70    2.30
  -2  -4  12    3.20    5.30
  -2  -4  12    3.80    6.30
   1   4 -12   45.10    5.50
   1   4 -12   34.70    5.10
  -1  -4  12   26.90    6.70
  -1  -4  12   35.30    9.50
   0   4 -12    0.20    3.80
   0   4 -12    1.10    5.50
   0   4 -12   -6.00    3.40
   0  -4  12   -0.80    5.50
  -1   4 -12   48.30    7.40
  -1   4 -12   28.10    5.80
  -1   4 -12   32.90    5.10
   1  -4  12   47.20    8.40
   1  -4  12   30.90    7.40
  -2   4 -12   -0.50    4.60
  -2   4 -12    2.70    6.60
  -2   4 -12    0.70    4.80
   2  -4  12   -0.40    4.50
   2  -4  12   -0.80    6.80
   2  -4  12   -3.80    6.30
   4   3 -12   -2.70    3.50
   4   3 -12    7.00    5.90
  -4  -3  12   -1.40    2.70
  -4  -3  12   -1.90    7.40
   3   3 -12    0.00    3.50
   3   3 -12    0.30    5.20
  -3  -3  12    0.70    6.10
  -3  -3  12    1.10    2.20
   2   3 -12   62.79    5.80
   2   3 -12   74.29    8.20
   2   3 -12   67.79    6.60
  -2  -3  12   54.69   10.10
  -2  -3  12   57.49    5.00
  -2  -3  12   62.89    6.40
  -2  -3  12   76.89    9.60
   1   3 -12  547.15   38.80
   1   3 -12  482.35   38.80
   1   3 -12  478.45   39.00
  -1  -3  12  559.64   40.70
   0   3 -12   74.19    6.60
   0  -3  12   74.79    9.40
   0  -3  12   74.19    9.90
   0  -3  12   51.39    8.30
  -1   3 -12   10.00    3.70
  -1   3 -12   15.00    4.20
  -1   3 -12   22.80    6.00
   1  -3  12   19.30    5.70
   1  -3  12   28.90    6.50
   1  -3  12   26.60    6.70
  -2   3 -12    1.30    4.30
  -2   3 -12    4.60    4.20
  -2   3 -12    5.90    5.50
   2  -3  12   10.10    6.30
   2  -3  12   12.10    6.60
   2  -3  12   17.70    6.20
   5   2 -12    2.00    4.00
   5   2 -12    5.00    5.60
  -5  -2  12    9.90    9.40
  -5  -2  12    3.10    3.50
   4   2 -12   -4.30    5.60
   4   2 -12    1.40    3.50
  -4  -2  12    3.80    6.30
  -4  -2  12    1.60    2.80
   3   2 -12  189.28   14.30
   3   2 -12  183.38   15.40
  -3  -2  12  192.48   14.10
  -3  -2  12  200.18   17.50
  -3  -2  12  149.39   17.90
   2   2 -12    9.20    3.20
   2   2 -12    0.60    4.20
  -2  -2  12    3.60    1.60
  -2  -2  12   -6.40    4.80
  -2  -2  12    5.30    4.30
   1   2 -12  135.49   12.10
   1   2 -12  143.69   10.60
  -1  -2  12  106.09   13.20
  -1  -2  12  118.89   13.40
  -1  -2  12  131.09   12.20
   0   2 -12    4.80    4.50
   0   2 -12   -1.50    3.10
   0  -2  12    2.20    4.70
   0  -2  12    0.80    4.70
  -1   2 -12  165.78   14.10
   1  -2  12  139.69   14.50
   1  -2  12  133.99   13.50
  -2   2 -12   -3.10    4.90
  -2   2 -12   -0.20    4.20
  -2   2 -12   -3.40    4.20
   2  -2  12   -0.50    5.80
   2  -2  12    0.70    3.50
   2  -2  12    0.80    2.90
   2  -2  12   -5.10    4.20
   5   1 -12    3.80    6.10
  -5  -1  12   -0.70    3.30
  -5  -1  12    1.20    7.40
   4   1 -12   10.80    3.60
  -4  -1  12   11.90    5.00
  -4  -1  12    5.30    2.90
  -4  -1  12   11.20    7.10
   3   1 -12   34.80    4.50
   3   1 -12   40.20    5.80
  -3  -1  12   44.20    4.10
  -3  -1  12   39.50    8.30
  -3  -1  12   38.50    6.10
  -3  -1  12   49.80   10.10
   2   1 -12    0.20    3.90
   2   1 -12    1.30    3.10
  -2  -1  12    6.90    4.00
  -2  -1  12    0.20    5.10
  -2  -1  12    3.50    1.80
  -1  -1  12   28.30    7.30
  -1  -1  12   37.20    5.60
  -1  -1  12   22.20    2.40
  -1  -1  12   33.20    7.40
   0   1 -12    5.40    3.20
   0   1 -12   -2.90    4.30
   0   1 -12    3.30    3.50
   0  -1  12    4.20    4.10
   0  -1  12    6.50    4.90
   0  -1  12    3.70    4.40
  -1   1 -12    3.20    3.70
  -1   1 -12    6.00    3.70
   1  -1  12    0.80    2.50
   1  -1  12    4.90    5.70
   1  -1  12    5.90    4.30
   1  -1  12    3.00    4.70
  -2   1 -12   60.19    7.70
   2  -1  12   59.79    6.60
   2  -1  12   60.09    9.10
   2  -1  12   59.69    5.90
   2  -1  12   60.99    9.10
   5   0 -12   -5.40    3.70
  -5   0  12    0.80    4.70
  -5   0  12    2.50    3.70
  -5   0  12    1.90    7.00
   4   0 -12    5.20    4.80
   4   0 -12   -2.80    3.50
  -4   0  12    2.70    4.50
  -4   0  12    1.20    5.90
  -4   0  12    0.00    3.00
   3   0 -12  202.28   16.00
   3   0 -12  207.28   15.80
  -3   0  12  210.48   16.40
  -3   0  12  210.68   18.40
  -3   0  12  197.98   15.60
  -3   0  12  182.88   19.10
   2   0 -12   -5.50    3.60
   2   0 -12   -2.00    3.10
  -2   0  12   -6.50    7.20
  -2   0  12    2.20    3.30
  -2   0  12  -10.00    5.20
   1   0 -12   64.69    7.10
   1   0 -12   69.19    5.90
  -1   0  12   56.89    9.00
  -1   0  12   61.29    6.70
  -1   0  12   66.49    9.50
  -1   0  12   49.80    4.90
   0   0 -12   10.80    4.60
   0   0 -12    4.10    3.50
   0   0 -12    4.00    3.50
   0   0  12   13.50    5.10
   0   0  12    8.50    2.40
   0   0  12    9.20    5.10
   0   0  12    6.60    3.90
  -1   0 -12    8.50    3.90
  -1   0 -12   10.30    4.10
  -1   0 -12   19.20    5.50
   1   0  12   15.80    3.10
   1   0  12   12.30    5.90
   1   0  12   24.50    5.00
  -2   0 -12    1.70    2.40
  -2   0 -12    7.80    5.60
  -2   0 -12    0.90    4.70
  -2   0 -12    2.90    4.80
   2   0  12    4.10    5.70
   2   0  12    5.80    3.60
   2   0  12   -0.40    6.00
   2   0  12    1.40    3.20
   5  -1 -12   11.60    3.90
   5  -1 -12   13.00    5.00
  -5   1  12    4.50    4.00
  -5   1  12   18.70    7.90
   4  -1 -12   -1.40    3.60
   4  -1 -12    9.00    4.70
  -4   1  12    8.20    4.90
  -4   1  12    0.50    3.20
  -4   1  12    2.10    3.10
  -4   1  12    7.70    6.20
   3  -1 -12   72.49    7.10
   3  -1 -12   70.39    6.80
  -3   1  12   78.39    7.40
  -3   1  12   74.39   10.20
  -3   1  12   71.79   11.60
   2  -1 -12   22.30    4.60
   2  -1 -12   18.80    4.60
  -2   1  12   16.60    4.00
  -2   1  12   22.60    6.50
   1  -1 -12   27.30    5.20
   1  -1 -12   22.40    4.70
  -1   1  12   15.90    5.50
  -1   1  12   12.70    3.80
  -1   1  12   19.70    6.60
   0  -1 -12   33.80    4.90
   0  -1 -12   56.79    5.10
   0  -1 -12   50.29    6.40
   0  -1 -12   51.19    6.20
   0   1  12   38.10    4.30
   0   1  12   59.49    8.00
   0   1  12   45.70    7.70
   0   1  12   45.60    5.90
  -1  -1 -12   24.10    5.30
  -1  -1 -12   20.70    4.70
  -1  -1 -12   16.40    4.30
   1   1  12   33.00    8.20
   1   1  12   21.50    5.20
   1   1  12   31.90    6.40
  -2  -1 -12   29.90    5.40
  -2  -1 -12   22.40    5.50
   2   1  12   35.30    9.00
   2   1  12   44.00    5.40
   2   1  12   31.00    5.70
   5  -2 -12    6.10    4.10
   5  -2 -12   -1.00    4.00
  -5   2  12   11.00    5.70
  -5   2  12    4.50    4.20
  -5   2  12    7.10   13.00
   4  -2 -12   -3.30    4.00
  -4   2  12    2.50    2.60
  -4   2  12    0.30    3.60
  -4   2  12   -0.10    4.90
  -4   2  12   -2.40    6.10
   3  -2 -12   21.30    3.80
   3  -2 -12   16.80    4.30
   3  -2 -12   17.30    4.30
  -3   2  12   23.40    3.40
  -3   2  12   23.80    6.80
  -3   2  12   21.70    7.20
  -3   2  12   14.80    4.20
   2  -2 -12   -5.20    3.20
   2  -2 -12    4.70    3.90
   2  -2 -12   -5.60    3.30
  -2   2  12   -1.70    2.40
  -2   2  12   -1.20    3.50
  -2   2  12   -1.70    5.50
   1  -2 -12   -3.70    3.70
   1  -2 -12    0.50    3.80
   1  -2 -12    3.80    3.70
   1  -2 -12    0.90    3.30
  -1   2  12   -4.00    2.90
  -1   2  12    4.60    5.80
  -1   2  12   -1.20    5.00
   0  -2 -12  106.99   10.50
   0  -2 -12   92.59    8.50
   0  -2 -12   95.29    9.20
   0   2  12  125.09   11.90
   0   2  12  117.49   12.30
   0   2  12  106.19    8.50
  -1  -2 -12    8.20    3.90
  -1  -2 -12   16.00    4.40
  -1  -2 -12    2.80    4.30
   1   2  12   13.90    4.00
   1   2  12   12.30    6.70
   4  -3 -12   -1.10    3.40
   4  -3 -12    5.90    4.20
  -4   3  12    7.30    7.00
  -4   3  12    3.20    4.00
  -4   3  12   15.00    6.10
   3  -3 -12   77.09    7.00
   3  -3 -12   66.89    6.80
   3  -3 -12   77.29    7.60
  -3   3  12   81.19   10.80
  -3   3  12   92.19   11.90
   2  -3 -12   -3.20    4.70
   2  -3 -12    7.10    3.60
   2  -3 -12    2.30    3.90
   2  -3 -12    0.10    3.50
  -2   3  12   -6.80    6.20
  -2   3  12    8.20    6.40
   1  -3 -12    4.50    4.40
   1  -3 -12   -1.20    4.20
   1  -3 -12    1.00    3.70
  -1   3  12    2.30    5.80
  -1   3  12   -2.20    5.80
   0  -3 -12   45.60    6.60
   0  -3 -12   29.70    5.70
   0  -3 -12   32.70    6.90
   0   3  12   43.30    8.50
   0   3  12   40.00    6.90
   3  -4 -12    6.60    4.20
   3  -4 -12    1.20    3.50
   3  -4 -12    0.30    5.10
  -3   4  12    0.50    6.00
  -3   4  12    5.60    6.90
   2  -4 -12   -1.40    5.10
   2  -4 -12    2.10    3.80
   2  -4 -12    1.90    3.30
   2  -4 -12   -7.80    5.10
  -2   4  12   10.10    7.30
  -2   4  12    2.60    6.10
   1  -4 -12    7.60    5.30
   1  -4 -12    7.90    5.00
  -1   4  12   12.80    9.60
  -1   4  12   17.10    6.40
   1   5 -13   11.50    6.70
   1   5 -13   -0.40    5.10
  -1  -5  13    6.60    7.30
   3   4 -13    2.10    4.30
   3   4 -13   -3.50    5.10
  -3  -4  13    4.70    2.70
  -3  -4  13    3.20   11.10
  -3  -4  13   11.50    4.80
   2   4 -13   59.19    7.60
   2   4 -13   44.90    6.30
   2   4 -13   78.99   10.00
  -2  -4  13   76.29   12.40
  -2  -4  13   47.40    8.60
  -2  -4  13   69.19    4.60
  -2  -4  13   51.39    5.60
   1   4 -13   -6.80    4.10
   1   4 -13    4.80    5.80
   1   4 -13   -2.50    4.50
  -1  -4  13   -2.10    5.50
  -1  -4  13   -1.10    5.90
   0   4 -13   -7.20    4.40
   0   4 -13    6.10    4.30
   0   4 -13   -1.70    5.50
   0  -4  13   -3.80    6.30
   0  -4  13    6.90    6.40
  -1   4 -13   -6.30    5.80
  -1   4 -13    0.80    5.00
  -1   4 -13   -5.00    4.40
   1  -4  13   -3.50    9.70
   3   3 -13   24.70    7.30
  -3  -3  13   23.80    3.70
  -3  -3  13   19.80    6.50
  -3  -3  13   18.00    8.60
   2   3 -13    8.20    5.10
   2   3 -13    1.20    4.10
  -2  -3  13    1.80    4.50
  -2  -3  13    4.20    2.80
  -2  -3  13    4.30    6.60
  -2  -3  13    6.60    6.90
  -2  -3  13    0.70    1.60
   1   3 -13    5.80    3.90
  -1  -3  13   17.20    6.70
  -1  -3  13    5.00    5.30
  -1  -3  13    9.20    6.50
   0   3 -13    3.60    4.30
   0  -3  13    2.90    4.90
   0  -3  13   16.90    6.60
  -1   3 -13    2.90    4.40
  -1   3 -13   -1.60    5.30
  -1   3 -13    0.10    4.60
   1  -3  13    4.20    5.10
   1  -3  13    8.30    5.60
   1  -3  13    9.40    7.30
   4   2 -13   -5.60    5.80
   4   2 -13   -0.80    4.40
  -4  -2  13    3.40    7.60
  -4  -2  13    2.30    3.20
   3   2 -13   16.90    5.30
   3   2 -13    6.30    4.20
  -3  -2  13    5.70    6.00
  -3  -2  13   16.30    7.50
  -3  -2  13   11.90    5.10
  -3  -2  13   13.50    3.40
   2   2 -13   71.59    8.10
   2   2 -13   66.19    6.00
  -2  -2  13   63.39   11.20
  -2  -2  13   58.49    8.10
  -2  -2  13   73.39   10.10
  -2  -2  13   51.29    4.90
   1   2 -13    4.80    3.80
   1   2 -13   20.90    5.30
  -1  -2  13    8.80    5.40
  -1  -2  13   13.40    6.60
   0   2 -13    1.90    4.30
   0   2 -13    2.40    4.90
   0  -2  13    3.40    5.40
   0  -2  13   -5.70    4.90
   0  -2  13    5.60    5.60
  -1   2 -13   11.10    4.60
  -1   2 -13   15.50    5.50
  -1   2 -13    8.40    4.50
   1  -2  13   15.50    5.90
   1  -2  13   23.40    6.50
   1  -2  13    9.30    6.90
   4   1 -13   -4.70    4.30
   4   1 -13    0.80    5.90
  -4  -1  13    0.70    3.30
  -4  -1  13   10.40    7.60
  -4  -1  13    1.20    5.40
   3   1 -13   70.79    7.40
   3   1 -13   50.99    6.90
  -3  -1  13   64.29    7.80
  -3  -1  13   67.59    5.90
  -3  -1  13   85.59    9.90
  -3  -1  13   58.39   10.70
   2   1 -13   10.50    4.40
   2   1 -13    2.70    4.10
  -2  -1  13   -0.60    5.70
  -2  -1  13    3.10    6.60
  -2  -1  13    1.30    3.80
  -2  -1  13    0.10    2.10
   1   1 -13   20.10    5.50
   1   1 -13    5.90    4.00
  -1  -1  13   13.90    4.40
  -1  -1  13   14.30    6.60
   0   1 -13   34.90    9.30
   0   1 -13   33.20    5.40
  -1   1 -13   -1.70    4.40
  -1   1 -13    4.70    5.00
  -1   1 -13   -3.10    4.60
   1  -1  13    7.30    4.60
   1  -1  13    0.60    6.50
   1  -1  13    6.00    5.50
   4   0 -13   21.40    6.10
   4   0 -13    5.30    4.50
  -4   0  13   15.10    4.30
  -4   0  13   16.00    6.20
  -4   0  13   13.50    3.50
  -4   0  13    8.00    8.20
   3   0 -13   31.00    4.90
  -3   0  13   19.10    4.30
  -3   0  13   26.60    5.40
  -3   0  13   34.30    9.10
  -3   0  13   31.20    7.60
   2   0 -13   -4.50    3.80
  -2   0  13    0.30    3.40
  -2   0  13    1.90    6.00
  -2   0  13   -5.00    5.70
   1   0 -13   48.00    5.80
   1   0 -13   48.10    6.70
  -1   0  13   47.90    8.70
  -1   0  13   43.80    9.80
  -1   0  13   51.99    6.50
   0   0 -13   -2.40    4.30
   0   0 -13   -4.50    4.20
   0   0  13   -2.30    3.90
   0   0  13    1.10    5.20
   0   0  13    1.40    5.80
  -1   0 -13   62.19    7.50
  -1   0 -13   46.00    6.40
  -1   0 -13   58.99    7.50
   1   0  13   65.09    8.00
   1   0  13   57.19   10.30
   4  -1 -13   -0.10    4.30
  -4   1  13    0.90    5.70
  -4   1  13  -11.80    6.90
  -4   1  13    0.20    3.60
  -4   1  13    3.40    3.40
   3  -1 -13   -1.10    3.00
   3  -1 -13   -1.30    4.40
  -3   1  13    0.60    6.20
  -3   1  13   -1.40    3.20
  -3   1  13    3.70    5.80
  -3   1  13    2.20    3.30
   2  -1 -13   -5.50    4.10
   2  -1 -13    2.50    4.40
  -2   1  13    3.30    6.70
  -2   1  13    5.20    3.40
  -2   1  13   -4.00    6.40
   1  -1 -13   17.70    4.90
   1  -1 -13    6.50    4.00
  -1   1  13   15.50    3.40
  -1   1  13   14.60    4.10
  -1   1  13   21.20    6.70
  -1   1  13    6.80    8.30
   0  -1 -13   -0.30    4.50
   0  -1 -13    9.60    5.10
   0  -1 -13    4.40    4.70
   0   1  13    3.40    6.50
   0   1  13    6.70    4.20
   0   1  13    9.20    5.10
  -1  -1 -13    6.50    5.90
  -1  -1 -13   -4.20    5.00
   3  -2 -13   -0.20    3.40
   3  -2 -13   -4.80    3.90
   3  -2 -13   -2.70    4.80
  -3   2  13   -1.70    6.00
  -3   2  13    2.40    6.30
   2  -2 -13   13.00    6.70
   2  -2 -13    0.70    4.00
   2  -2 -13    3.10    4.40
  -2   2  13    9.30    6.50
  -2   2  13    2.00    2.90
  -2   2  13    0.60    6.40
   1  -2 -13   14.80    4.50
   1  -2 -13   14.60    4.90
   1  -2 -13    6.40    4.40
  -1   2  13   14.10    8.10
  -1   2  13    7.60    3.40
   0  -2 -13   -1.10    5.20
   0  -2 -13    3.90    4.90
   0   2  13    4.50    5.30
   1   3 -14    3.50    5.00
   1   3 -14    5.50    5.90
  -1  -3  14   -5.60   11.30
   2   2 -14   -5.90    4.90
   2   2 -14   -4.80    4.90
  -2  -2  14   -2.10    7.40
  -2  -2  14    1.70    4.80
   1   2 -14   -4.90    4.80
   1   2 -14   -5.50    5.10
  -1  -2  14    0.30    6.80
  -1  -2  14    4.10    6.80
  -1  -2  14   -1.70    4.40
   0   2 -14    8.40    5.80
   3   1 -14   -0.90    4.70
   3   1 -14   14.40    6.60
  -3  -1  14    2.70    6.50
  -3  -1  14    3.80    7.80
   2   1 -14   -2.70    4.70
   2   1 -14   -0.10    4.80
  -2  -1  14    3.20    6.90
  -2  -1  14   -2.90    2.20
  -2  -1  14    9.50    7.00
  -2  -1  14    9.10    4.40
   1   1 -14    7.60    5.20
  -1  -1  14   10.30    7.10
  -1  -1  14   13.20    4.90
  -1  -1  14    9.00    6.70
   0   1 -14    1.00    5.70
   2   0 -14    3.40    5.10
   2   0 -14    6.90    4.60
  -2   0  14    9.20    3.90
  -2   0  14   -3.70    6.70
  -2   0  14   10.10    7.80
  -1   0  14   47.80    9.50
  -1   0  14   43.60   10.10
  -1   0  14   49.00    6.80
   0   0   0    0.00    0.00
_computing_structure_solution     'SHELXT 2014/5 (Sheldrick, 2014)'
;
_shelx_hkl_checksum     31014
_shelx_res_file
;
    shelx.res created by SHELXL-2014/7
TITL shelx     P -1         R = 0.06
CELL  0.71073   6.6286   8.1569  12.0061   96.803  101.506   98.511
ZERR     2.00   0.0004   0.0005   0.0008    0.003    0.003    0.003
LATT   1
SFAC  C    H    CL   N    O
UNIT  26 32 2 2 2
MERG   2
FMAP   2
ACTA
BOND   $H
CONF
HTAB
EQIV $1 x-1, y, z
HTAB C11 O1_$1
L.S.   5
TEMP    20.00
WGHT    0.057500    0.305300
EXTI    0.107710
FVAR       1.81985
CL1   3    0.244425    0.181024   -0.442273    11.00000    0.08260    0.10310 =
         0.06487    0.00621    0.00027    0.02078
O1    5    1.136631    0.355841   -0.048763    11.00000    0.04375    0.07766 =
         0.07667    0.00789    0.02723   -0.00281
N1    4    0.945150    0.226679    0.062638    11.00000    0.04075    0.05918 =
         0.06358    0.01428    0.01203   -0.00093
C1    1    0.766463    0.109621    0.077485    11.00000    0.04786    0.05345 =
         0.06639    0.01399    0.01345   -0.00475
AFIX  23
H1A   2    0.810627    0.005486    0.094684    11.00000   -1.20000
H1B   2    0.660117    0.084766    0.006533    11.00000   -1.20000
AFIX   0
C2    1    0.675343    0.183185    0.174018    11.00000    0.04743    0.06369 =
         0.06824    0.01938    0.01616    0.00298
AFIX  23
H2A   2    0.563538    0.100477    0.185806    11.00000   -1.20000
H2B   2    0.615809    0.279543    0.152284    11.00000   -1.20000
AFIX   0
C3    1    0.839897    0.236981    0.286310    11.00000    0.06592    0.06140 =
         0.06146    0.01969    0.01291    0.00715
AFIX  13
H3    2    0.888490    0.136218    0.310393    11.00000   -1.20000
AFIX   0
C4    1    1.025706    0.352168    0.264902    11.00000    0.06295    0.07296 =
         0.06369    0.01707   -0.00135   -0.00505
AFIX  23
H4A   2    0.983713    0.457057    0.247809    11.00000   -1.20000
H4B   2    1.135673    0.376989    0.334319    11.00000   -1.20000
AFIX   0
C5    1    1.111136    0.276067    0.166405    11.00000    0.04128    0.07723 =
         0.07884    0.02656    0.00365   -0.00133
AFIX  23
H5A   2    1.221992    0.357184    0.152069    11.00000   -1.20000
H5B   2    1.169623    0.178718    0.186924    11.00000   -1.20000
AFIX   0
C6    1    0.969270    0.280172   -0.036225    11.00000    0.04506    0.04797 =
         0.06367    0.00465    0.02232    0.00778
C7    1    0.782664    0.250204   -0.135175    11.00000    0.04566    0.04511 =
         0.05773    0.00756    0.02082    0.00253
C8    1    0.800601    0.179862   -0.243041    11.00000    0.05333    0.05736 =
         0.06200    0.00754    0.02799    0.00827
AFIX  43
H8    2    0.925874    0.147278   -0.251820    11.00000   -1.20000
AFIX   0
C9    1    0.636780    0.157320   -0.337320    11.00000    0.07138    0.06231 =
         0.05211    0.00331    0.02514    0.01008
AFIX  43
H9    2    0.649422    0.107104   -0.408700    11.00000   -1.20000
AFIX   0
C10   1    0.453604    0.210414   -0.324199    11.00000    0.05962    0.05667 =
         0.05339    0.00919    0.01502    0.00560
C11   1    0.432609    0.284812   -0.219110    11.00000    0.04815    0.05863 =
         0.06063    0.00996    0.01717    0.00837
AFIX  43
H11   2    0.309231    0.322065   -0.211770    11.00000   -1.20000
AFIX   0
C12   1    0.596007    0.303615   -0.124866    11.00000    0.04969    0.05425 =
         0.05453    0.00367    0.02176    0.00614
AFIX  43
H12   2    0.581638    0.352520   -0.053514    11.00000   -1.20000
AFIX   0
C13   1    0.748142    0.317045    0.381333    11.00000    0.10362    0.09355 =
         0.07359    0.01310    0.02938    0.01146
AFIX 137
H13A  2    0.634525    0.238614    0.393542    11.00000   -1.50000
H13B  2    0.697752    0.415558    0.359330    11.00000   -1.50000
H13C  2    0.854266    0.347469    0.451071    11.00000   -1.50000
AFIX   0
HKLF 4
REM  shelx     P -1         R = 0.06
REM R1 =  0.0487 for    1687 Fo > 4sig(Fo)  and  0.0655 for all    2178 data
REM    147 parameters refined using      0 restraints
END
WGHT      0.0575      0.3053
REM Instructions for potential hydrogen bonds
HTAB C11 O1_$1
REM Highest difference peak  0.176,  deepest hole -0.248,  1-sigma level  0.042
Q1    1   0.3532  0.2756 -0.4407  11.00000  0.05    0.18
Q2    1   0.2235  0.1380 -0.5421  11.00000  0.05    0.17
Q3    1   0.0935  0.0185 -0.4695  11.00000  0.05    0.16
Q4    1   0.7950  0.2126 -0.1776  11.00000  0.05    0.16
Q5    1   0.5082  0.2342 -0.1634  11.00000  0.05    0.15
Q6    1   0.4269  0.3384 -0.2908  11.00000  0.05    0.14
Q7    1   0.5378  0.3531 -0.1813  11.00000  0.05    0.13
Q8    1   1.0490  0.4556  0.3968  11.00000  0.05    0.13
Q9    1   0.0712  0.0596 -0.4213  11.00000  0.05    0.13
Q10   1   1.1075  0.3341 -0.1399  11.00000  0.05    0.13
Q11   1   0.7366  0.0293 -0.0241  11.00000  0.05    0.13
Q12   1   0.2457  0.2090 -0.3545  11.00000  0.05    0.13
Q13   1   1.0000  0.5000  0.5000  10.50000  0.05    0.13
Q14   1   0.8644  0.2191  0.4556  11.00000  0.05    0.13
Q15   1   0.8959  0.2974  0.0569  11.00000  0.05    0.13
Q16   1   0.6481  0.1223 -0.0956  11.00000  0.05    0.12
Q17   1   0.6896  0.0701 -0.1806  11.00000  0.05    0.12
Q18   1   0.4709  0.1521  0.1373  11.00000  0.05    0.12
Q19   1   0.1880  0.2971 -0.5141  11.00000  0.05    0.12
Q20   1   0.7110  0.1217 -0.2617  11.00000  0.05    0.12
;
_shelx_res_checksum     67607
