# Supplementary material for: Crystal structure of (4-chloro­phen­yl)(4-methyl­piperidin-1-yl)methanone
Source: Acta Crystallogr E Crystallogr Commun. 2020 Mar 13;76(Pt 4):534–8. doi: 10.1107/S2056989020001930 (PMC7133048; doi:10.1107/S2056989020001930)
Supplement: Supplementary file 2 [file e-76-00534-Isup2.hkl]

data_I                                                                          
_shelx_title ' shelx     P -1         R = 0.06'                                 
_shelx_refln_list_code          4                                               
_shelx_F_calc_maximum       51.39                                               
_exptl_crystal_F_000       252.00                                               
_reflns_d_resolution_high  0.8390                                               
                                                                                
loop_                                                                           
 _space_group_symop_operation_xyz                                               
 'x, y, z'                                                                      
 '-x, -y, -z'                                                                   
                                                                                
_cell_length_a     6.6286                                                       
_cell_length_b     8.1569                                                       
_cell_length_c    12.0061                                                       
_cell_angle_alpha  96.803                                                       
_cell_angle_beta  101.506                                                       
_cell_angle_gamma  98.511                                                       
                                                                                
_shelx_F_squared_multiplier     1.000                                           
                                                                                
loop_                                                                           
 _refln_index_h                                                                 
 _refln_index_k                                                                 
 _refln_index_l                                                                 
 _refln_F_squared_calc                                                          
 _refln_F_squared_meas                                                          
 _refln_F_squared_sigma                                                         
 _refln_observed_status                                                         
   2   0   0        677.53        682.45        21.49 o                         
   3   0   0         38.55         43.64         1.39 o                         
   4   0   0         42.83         42.64         1.40 o                         
   5   0   0         56.68         56.78         1.86 o                         
   6   0   0         22.12         21.71         1.02 o                         
   7   0   0          0.02          0.20         0.46 o                         
  -7   1   0         50.70         52.92         2.25 o                         
  -6   1   0        156.29        149.88         5.05 o                         
  -5   1   0         19.30         15.33         0.81 o                         
  -4   1   0          0.06         -0.04         0.29 o                         
  -3   1   0          1.15          0.51         0.22 o                         
  -2   1   0        172.09        177.03         5.16 o                         
  -1   1   0       1317.72       1411.69       133.22 o                         
   1   1   0         44.11         40.38         1.38 o                         
   2   1   0        786.59        788.31        24.79 o                         
   3   1   0          1.32          1.48         0.85 o                         
   4   1   0        135.71        145.98         4.80 o                         
   5   1   0          1.41          2.93         0.62 o                         
   6   1   0         79.19         77.61         2.72 o                         
   7   1   0          0.33         -0.61         0.61 o                         
  -7   2   0          4.82          4.49         0.50 o                         
  -6   2   0         15.71         17.16         1.28 o                         
  -5   2   0         17.97         15.47         0.66 o                         
  -4   2   0         53.50         59.16         1.85 o                         
  -3   2   0        110.98        106.51         2.93 o                         
  -2   2   0         32.19         44.97         1.21 o                         
  -1   2   0        580.85        587.43        15.62 o                         
   1   2   0         28.42         39.75         1.27 o                         
   2   2   0        249.57        272.91         7.97 o                         
   3   2   0        223.68        225.52         7.26 o                         
   4   2   0          0.08          0.00         0.38 o                         
   5   2   0        104.65        108.62         3.70 o                         
   6   2   0          7.69          6.54         0.55 o                         
   7   2   0          2.38          2.27         0.82 o                         
  -7   3   0         59.57         67.70         2.33 o                         
  -6   3   0         40.59         38.56         1.22 o                         
  -5   3   0          5.50          4.73         0.51 o                         
  -4   3   0         38.12         45.59         1.49 o                         
  -3   3   0          1.65          1.00         0.25 o                         
  -2   3   0       1492.02       1605.29        39.96 o                         
  -1   3   0        222.75        225.28         7.24 o                         
   0   3   0        139.00        121.18         3.34 o                         
   1   3   0         26.39         26.15         0.94 o                         
   2   3   0         65.19         57.68         2.05 o                         
   3   3   0         15.00         14.89         0.67 o                         
   4   3   0        112.70        123.57         3.82 o                         
   5   3   0          2.04          1.48         0.51 o                         
   6   3   0         16.69         17.15         0.93 o                         
  -7   4   0         10.05         10.24         0.67 o                         
  -6   4   0          4.49          3.66         0.37 o                         
  -5   4   0         64.89         78.95         3.00 o                         
  -4   4   0         23.95         25.97         1.09 o                         
  -3   4   0         98.03         86.87         2.31 o                         
  -2   4   0        258.28        259.34         7.63 o                         
  -1   4   0         10.59          6.34         0.41 o                         
   0   4   0          8.52         13.47         0.71 o                         
   1   4   0         24.30         21.89         0.86 o                         
   2   4   0          5.53          4.94         0.50 o                         
   3   4   0        101.64        103.22         3.23 o                         
   4   4   0          9.81          9.11         0.68 o                         
   5   4   0         39.74         40.05         1.57 o                         
   6   4   0          0.24          0.60         0.64 o                         
  -7   5   0          4.94          4.53         0.44 o                         
  -6   5   0          0.15         -0.32         0.32 o                         
  -5   5   0         23.23         32.11         1.52 o                         
  -4   5   0          8.86          9.33         0.51 o                         
  -3   5   0          0.07          0.17         0.16 o                         
  -2   5   0        436.20        451.93        12.16 o                         
  -1   5   0         19.98         20.25         0.93 o                         
   0   5   0         18.67         19.37         0.92 o                         
   1   5   0         56.92         52.31         1.76 o                         
   2   5   0         30.05         31.73         1.44 o                         
   3   5   0          6.39          9.39         0.70 o                         
   4   5   0          4.18          3.21         0.59 o                         
   5   5   0          0.03          1.01         0.49 o                         
  -6   6   0          1.07         -0.14         0.37 o                         
  -5   6   0          9.83         10.11         0.58 o                         
  -4   6   0          0.17          0.08         0.26 o                         
  -3   6   0          0.05         -0.17         0.17 o                         
  -2   6   0         58.27         56.08         1.83 o                         
  -1   6   0          4.72          4.70         0.34 o                         
   0   6   0         34.49         40.83         1.79 o                         
   1   6   0         55.17         58.05         2.39 o                         
   2   6   0          7.16          8.24         0.67 o                         
   3   6   0         13.50         12.13         0.74 o                         
   4   6   0          0.59         -0.65         0.65 o                         
   5   6   0          3.40          3.67         1.31 o                         
  -6   7   0          0.04          0.24         0.54 o                         
  -5   7   0         29.66         36.44         1.58 o                         
  -4   7   0          4.26          3.14         0.55 o                         
  -3   7   0          3.26          3.40         0.40 o                         
  -2   7   0         23.71         20.11         0.88 o                         
  -1   7   0          0.73          0.46         0.32 o                         
   0   7   0          0.24          0.61         0.92 o                         
   1   7   0         33.33         35.75         1.45 o                         
   2   7   0         12.98         11.34         1.17 o                         
   3   7   0         19.23         10.44         1.29 o                         
   4   7   0          0.02         -0.30         0.90 o                         
  -5   8   0          0.44          0.51         0.50 o                         
  -4   8   0          1.94          1.85         0.53 o                         
  -3   8   0          8.62          7.02         0.56 o                         
  -2   8   0          8.33         12.24         0.71 o                         
  -1   8   0         17.00         18.00         0.89 o                         
   0   8   0          1.51          2.01         1.07 o                         
   1   8   0          9.39          4.99         1.30 o                         
   2   8   0          0.79         -0.46         0.69 o                         
   3   8   0          0.09          0.21         0.95 o                         
  -3   9   0          0.00         -0.06         0.42 o                         
  -2   9   0          0.02          2.29         0.71 o                         
  -1   9   0          0.01         -0.19         0.54 o                         
   0   9   0          1.14         -0.34         0.68 o                         
   1   9   0          0.87          0.53         0.85 o                         
  -1  -9   1          5.87          3.18         1.92 o                         
   0  -9   1          3.45          7.86         1.37 o                         
   1  -9   1          8.61          8.86         0.83 o                         
   2  -9   1          0.12          0.36         0.53 o                         
   3  -9   1          0.12         -0.06         0.50 o                         
  -3  -8   1         10.62         12.21         1.52 o                         
  -2  -8   1          9.05          6.66         1.46 o                         
  -1  -8   1          2.06          1.55         0.59 o                         
   0  -8   1          0.06          0.34         0.54 o                         
   1  -8   1          0.32          3.29         0.62 o                         
   2  -8   1          7.08          8.34         0.81 o                         
   3  -8   1          0.32          0.22         0.44 o                         
   4  -8   1          1.27          1.56         0.30 o                         
   5  -8   1          6.15          3.76         0.53 o                         
  -4  -7   1          5.15          2.99         0.78 o                         
  -3  -7   1         22.00         24.49         1.45 o                         
  -2  -7   1          0.60          0.14         0.49 o                         
  -1  -7   1          1.11          3.30         0.65 o                         
   0  -7   1          8.93          8.96         0.52 o                         
   1  -7   1         23.67         25.74         0.98 o                         
   2  -7   1         11.50         12.22         0.58 o                         
   3  -7   1          3.32          2.48         0.35 o                         
   4  -7   1          5.86          5.21         0.39 o                         
   5  -7   1          1.01          1.57         0.40 o                         
   6  -7   1          2.12          1.76         0.41 o                         
  -5  -6   1          1.11          2.09         0.74 o                         
  -4  -6   1         26.59         28.75         2.00 o                         
  -3  -6   1         30.20         34.34         1.90 o                         
  -2  -6   1         26.76         25.29         1.38 o                         
  -1  -6   1          6.22         20.57         1.43 o                         
   0  -6   1         48.89         52.23         1.94 o                         
   1  -6   1         20.04         21.17         0.83 o                         
   2  -6   1         93.69         98.98         3.07 o                         
   3  -6   1          0.12         -0.04         0.31 o                         
   4  -6   1         48.34         55.04         2.60 o                         
   5  -6   1          0.62          1.17         0.37 o                         
   6  -6   1          6.48          7.60         0.60 o                         
  -5  -5   1          9.32         12.47         1.39 o                         
  -4  -5   1         82.73         78.38         2.80 o                         
  -3  -5   1          0.84          0.37         0.38 o                         
  -2  -5   1         23.28         24.97         1.11 o                         
  -1  -5   1         18.05         22.66         0.91 o                         
   0  -5   1         82.27         79.16         2.51 o                         
   1  -5   1         30.10         28.82         1.04 o                         
   2  -5   1         14.85         17.84         0.88 o                         
   3  -5   1         18.79         18.55         0.63 o                         
   4  -5   1         63.71         67.70         2.16 o                         
   5  -5   1          8.49          9.00         0.47 o                         
   6  -5   1          0.93          0.91         0.32 o                         
   7  -5   1          4.48          3.43         0.52 o                         
  -6  -4   1          0.06          0.49         0.58 o                         
  -5  -4   1          0.00          0.17         0.68 o                         
  -4  -4   1         39.41         44.71         1.62 o                         
  -3  -4   1          4.26          8.09         0.78 o                         
  -2  -4   1          4.65          4.63         0.40 o                         
  -1  -4   1         18.46         16.69         0.73 o                         
   0  -4   1        193.20        185.00         5.49 o                         
   1  -4   1        623.31        627.75        18.12 o                         
   2  -4   1          0.03          0.63         0.21 o                         
   3  -4   1          0.20         -0.16         0.16 o                         
   4  -4   1         61.61         66.27         1.83 o                         
   5  -4   1         47.91         52.65         1.60 o                         
   6  -4   1         14.95         14.76         0.84 o                         
   7  -4   1          4.37          4.85         0.65 o                         
  -6  -3   1         36.21         38.98         1.48 o                         
  -5  -3   1         43.74         51.13         2.08 o                         
  -4  -3   1         51.44         58.62         2.00 o                         
  -3  -3   1         67.44         78.45         2.74 o                         
  -2  -3   1         38.28         43.31         1.62 o                         
  -1  -3   1        330.94        326.88         9.55 o                         
   0  -3   1       1408.31       1315.86        37.86 o                         
   1  -3   1         56.41         51.57         1.40 o                         
   2  -3   1          1.58          1.54         0.32 o                         
   3  -3   1          9.16          8.50         0.33 o                         
   4  -3   1         50.50         51.76         1.45 o                         
   5  -3   1         57.38         57.41         2.06 o                         
   6  -3   1          3.52          2.69         0.49 o                         
   7  -3   1          7.71          8.19         0.58 o                         
  -7  -2   1          5.37          2.43         0.54 o                         
  -6  -2   1         40.20         34.97         1.38 o                         
  -5  -2   1          4.40          8.19         1.41 o                         
  -4  -2   1          4.77          4.92         0.40 o                         
  -3  -2   1        291.85        322.55        10.31 o                         
  -2  -2   1        150.13        162.21         5.90 o                         
  -1  -2   1        184.27        174.32         5.61 o                         
   0  -2   1        694.90        641.85        18.51 o                         
   2  -2   1        617.20        658.75        15.49 o                         
   3  -2   1         33.43         31.54         0.91 o                         
   4  -2   1         12.77         11.76         0.52 o                         
   5  -2   1         90.61         91.98         2.86 o                         
   6  -2   1         17.20         13.57         0.78 o                         
   7  -2   1          1.84          2.16         0.59 o                         
  -7  -1   1          0.02         -0.54         0.54 o                         
  -6  -1   1        112.07        128.07         4.34 o                         
  -5  -1   1         17.25         14.19         0.72 o                         
  -4  -1   1          1.56          2.07         0.32 o                         
  -3  -1   1          3.57          3.44         0.48 o                         
  -2  -1   1         59.86         76.29         2.84 o                         
   1  -1   1        231.39        238.71         7.73 o                         
   2  -1   1         86.47        100.03         2.56 o                         
   3  -1   1        385.90        370.62        10.73 o                         
   4  -1   1          5.05          7.59         0.39 o                         
   5  -1   1        354.61        358.02        10.48 o                         
   6  -1   1          5.43          5.42         0.65 o                         
   7  -1   1          2.32          0.70         0.53 o                         
  -7   0   1          1.72         -0.17         0.51 o                         
  -6   0   1         61.10         58.47         2.17 o                         
  -5   0   1          8.92          8.41         0.63 o                         
  -4   0   1         85.67         80.42         3.06 o                         
  -3   0   1         18.93         15.02         0.75 o                         
  -2   0   1       1380.39       1414.98        49.69 o                         
  -1   0   1        144.31         93.81         6.68 o                         
   1   0   1       1876.62       1548.61       108.99 o                         
   2   0   1        240.51        244.86         6.55 o                         
   3   0   1         22.26         18.85         0.65 o                         
   4   0   1        164.31        160.23         4.40 o                         
   5   0   1         16.83         16.46         0.79 o                         
   6   0   1         12.95         11.83         0.68 o                         
   7   0   1          3.03          2.19         0.61 o                         
  -7   1   1          7.11          7.66         0.68 o                         
  -6   1   1        124.45        129.81         4.43 o                         
  -5   1   1        115.11        120.06         4.04 o                         
  -4   1   1          9.29          9.12         0.56 o                         
  -3   1   1         33.21         28.61         1.18 o                         
  -2   1   1         15.68         20.52         0.97 o                         
   0   1   1          5.95          2.03         0.33 o                         
   1   1   1         66.98         68.65         1.90 o                         
   2   1   1         49.36         53.89         1.65 o                         
   3   1   1        172.59        174.92         5.65 o                         
   4   1   1         83.03         89.16         2.76 o                         
   5   1   1        496.26        522.09        16.63 o                         
   6   1   1         12.54         13.26         0.72 o                         
   7   1   1          0.30         -0.15         0.42 o                         
  -7   2   1          8.50          7.81         0.57 o                         
  -6   2   1          9.11          7.59         0.66 o                         
  -5   2   1          0.20          0.25         0.32 o                         
  -4   2   1        205.12        204.29         5.56 o                         
  -3   2   1        144.97        196.97         5.76 o                         
  -2   2   1       2640.63       3283.22       115.22 o                         
  -1   2   1       1505.18       1569.25        44.92 o                         
   0   2   1         36.72         32.99         1.29 o                         
   1   2   1        433.97        398.33        10.65 o                         
   2   2   1          0.05          0.15         0.31 o                         
   3   2   1        243.81        261.21         7.68 o                         
   4   2   1         74.19         72.79         2.33 o                         
   5   2   1          6.89          8.53         0.55 o                         
   6   2   1          0.70          0.01         0.41 o                         
  -7   3   1         11.30         11.98         0.67 o                         
  -6   3   1          6.41          6.98         0.86 o                         
  -5   3   1         19.22         18.87         0.67 o                         
  -4   3   1          0.96          1.51         0.29 o                         
  -3   3   1          9.62         14.78         0.61 o                         
  -2   3   1         31.15         31.37         1.15 o                         
  -1   3   1        430.32        455.40        13.17 o                         
   0   3   1        341.68        327.75        10.41 o                         
   1   3   1          0.27          0.81         0.22 o                         
   2   3   1         65.30         70.15         2.22 o                         
   3   3   1         84.50         83.28         2.62 o                         
   4   3   1        169.42        166.07         5.02 o                         
   5   3   1         71.86         70.88         2.55 o                         
   6   3   1          1.22          0.53         0.43 o                         
  -7   4   1          9.74         11.18         0.96 o                         
  -6   4   1          6.63          5.10         0.38 o                         
  -5   4   1         25.08         27.29         0.97 o                         
  -4   4   1          2.06          1.84         0.27 o                         
  -3   4   1         21.65         21.70         0.91 o                         
  -2   4   1        495.95        483.83        15.40 o                         
  -1   4   1        254.59        254.50         6.91 o                         
   0   4   1          0.12          0.51         0.27 o                         
   1   4   1        140.38        131.57         4.38 o                         
   2   4   1          0.79          1.25         0.33 o                         
   3   4   1        345.02        337.90        10.95 o                         
   4   4   1          6.96          5.14         0.57 o                         
   5   4   1          0.68          0.34         0.37 o                         
   6   4   1          2.74          1.38         0.79 o                         
  -7   5   1          2.24          3.29         0.40 o                         
  -6   5   1          4.88          7.58         0.54 o                         
  -5   5   1          1.24          0.57         0.41 o                         
  -4   5   1         15.66         18.14         0.91 o                         
  -3   5   1         35.18         33.96         1.20 o                         
  -2   5   1          8.21          9.14         0.47 o                         
  -1   5   1          8.40          8.20         0.54 o                         
   0   5   1        196.35        187.12         6.14 o                         
   1   5   1         13.08         14.20         0.63 o                         
   2   5   1         63.99         65.57         2.21 o                         
   3   5   1        102.64        111.74         3.54 o                         
   4   5   1         16.83         16.19         0.79 o                         
   5   5   1          2.90          6.59         1.10 o                         
  -6   6   1         17.36         22.82         1.72 o                         
  -5   6   1         32.36         38.00         1.87 o                         
  -4   6   1         48.93         53.65         1.79 o                         
  -3   6   1          0.22          0.00         0.32 o                         
  -2   6   1          4.08          3.08         0.35 o                         
  -1   6   1          8.56          7.55         0.45 o                         
   0   6   1         81.88         77.89         4.15 o                         
   1   6   1          0.29         -0.45         0.45 o                         
   2   6   1          0.54         -0.03         0.38 o                         
   3   6   1         53.23         57.88         2.61 o                         
   4   6   1          0.26         -0.85         0.93 o                         
  -6   7   1          0.01         -0.13         0.57 o                         
  -5   7   1          3.21          3.06         0.91 o                         
  -4   7   1          2.87          2.50         0.61 o                         
  -3   7   1          0.75          0.25         0.37 o                         
  -2   7   1          7.89          9.05         0.47 o                         
  -1   7   1          0.73          1.68         0.59 o                         
   0   7   1         18.80         19.95         1.16 o                         
   1   7   1          7.15          4.55         0.65 o                         
   2   7   1          1.27          0.35         0.52 o                         
   3   7   1          5.26          4.87         0.83 o                         
   4   7   1          0.12         -0.99         0.99 o                         
  -5   8   1         12.34         11.99         0.87 o                         
  -4   8   1         17.93         18.03         0.90 o                         
  -3   8   1          1.11          0.34         0.44 o                         
  -2   8   1         25.68         28.21         1.07 o                         
  -1   8   1          5.75          5.73         0.52 o                         
   0   8   1         44.52         48.25         1.94 o                         
   1   8   1          2.38          1.66         0.55 o                         
   2   8   1          0.33          0.79         0.75 o                         
  -3   9   1          0.63          0.53         0.60 o                         
  -2   9   1         25.26         22.06         1.41 o                         
  -1   9   1          0.09          0.42         0.53 o                         
   0   9   1          0.49          0.15         0.63 o                         
   1   9   1          0.25         -0.86         0.86 o                         
  -1  -9   2          4.13          2.59         0.92 o                         
   0  -9   2          0.43          1.02         0.74 o                         
   1  -9   2          1.40          1.52         0.62 o                         
   2  -9   2         10.73          8.80         0.88 o                         
   3  -9   2          1.89          1.57         0.55 o                         
  -3  -8   2          0.05          0.62         1.14 o                         
  -2  -8   2          0.09         -0.68         0.78 o                         
  -1  -8   2          1.68          2.70         0.73 o                         
   0  -8   2          0.00         -0.36         0.45 o                         
   1  -8   2          3.27          3.29         0.59 o                         
   2  -8   2          9.34         10.22         0.60 o                         
   3  -8   2          2.29          1.70         0.48 o                         
   4  -8   2          5.43          6.25         0.58 o                         
   5  -8   2          2.04          1.87         0.64 o                         
  -4  -7   2         17.66         20.19         1.51 o                         
  -3  -7   2         24.57         23.56         1.15 o                         
  -2  -7   2          2.78          1.40         0.62 o                         
  -1  -7   2          8.56          7.44         0.61 o                         
   0  -7   2          1.79          4.41         0.48 o                         
   1  -7   2         30.93         35.76         1.40 o                         
   2  -7   2         31.56         33.86         1.24 o                         
   3  -7   2         10.59         10.31         0.56 o                         
   4  -7   2          4.60          3.82         0.52 o                         
   5  -7   2          9.84          9.37         1.07 o                         
  -5  -6   2          9.99         11.88         1.04 o                         
  -4  -6   2          2.63          1.44         0.52 o                         
  -3  -6   2          4.34         10.14         1.30 o                         
  -2  -6   2          8.65         16.05         0.98 o                         
  -1  -6   2        148.32        137.92         4.34 o                         
   0  -6   2         22.11         34.44         1.26 o                         
   1  -6   2          4.70          5.86         0.37 o                         
   2  -6   2          0.69          0.92         0.41 o                         
   3  -6   2          4.74          4.41         0.41 o                         
   4  -6   2          1.09          2.22         0.50 o                         
   5  -6   2          9.39         11.14         0.49 o                         
   6  -6   2          9.75         13.37         0.78 o                         
  -6  -5   2         11.28         10.85         1.10 o                         
  -5  -5   2          2.51          0.94         0.59 o                         
  -4  -5   2         57.86         71.17         2.89 o                         
  -3  -5   2         25.69         27.05         1.22 o                         
  -2  -5   2         76.24         87.79         3.09 o                         
  -1  -5   2        138.35        140.82         4.30 o                         
   0  -5   2         19.18         18.24         0.76 o                         
   1  -5   2         29.61         24.30         0.86 o                         
   2  -5   2         51.50         59.70         1.93 o                         
   3  -5   2         12.96         14.59         0.54 o                         
   4  -5   2          1.85          1.12         0.27 o                         
   5  -5   2         82.77         89.09         2.45 o                         
   6  -5   2          7.89          9.18         0.49 o                         
  -6  -4   2         12.98         14.79         1.08 o                         
  -5  -4   2          0.52          0.00         0.45 o                         
  -4  -4   2          3.38          8.62         0.81 o                         
  -3  -4   2          1.47          1.48         0.48 o                         
  -2  -4   2        171.48        168.08         5.54 o                         
  -1  -4   2       1836.39       1825.75        52.53 o                         
   0  -4   2       1078.42       1044.28        30.09 o                         
   1  -4   2        352.20        350.74         9.47 o                         
   2  -4   2        125.32        120.53         3.63 o                         
   3  -4   2        186.97        201.85         4.87 o                         
   4  -4   2         14.51         12.12         0.49 o                         
   5  -4   2          9.26         10.64         0.60 o                         
   6  -4   2          1.02          0.38         0.32 o                         
   7  -4   2          0.29          0.92         0.48 o                         
  -7  -3   2          2.44          2.84         0.85 o                         
  -6  -3   2         51.77         51.46         1.97 o                         
  -5  -3   2          3.06          8.40         1.52 o                         
  -4  -3   2          3.92         15.87         1.20 o                         
  -3  -3   2        229.22        276.06         8.97 o                         
  -2  -3   2        359.18        412.87        13.18 o                         
  -1  -3   2          2.16          4.98         0.40 o                         
   0  -3   2         18.27         17.80         0.68 o                         
   1  -3   2        177.84        182.95         7.62 o                         
   2  -3   2         24.95         18.95         0.57 o                         
   3  -3   2          2.83          3.01         0.19 o                         
   4  -3   2         90.10         85.56         2.31 o                         
   5  -3   2        119.81        119.35         3.42 o                         
   6  -3   2          3.75          3.51         0.34 o                         
   7  -3   2          0.01         -0.05         0.32 o                         
  -7  -2   2          5.57          2.91         0.61 o                         
  -6  -2   2         14.57         23.40         1.15 o                         
  -5  -2   2         27.67         29.12         1.21 o                         
  -4  -2   2         11.46         14.96         0.73 o                         
  -3  -2   2         25.59         23.90         1.33 o                         
  -2  -2   2        287.04        307.21        11.01 o                         
   1  -2   2        465.33        460.08        10.80 o                         
   2  -2   2        137.00        134.51         3.45 o                         
   3  -2   2        384.70        392.40        10.55 o                         
   4  -2   2        139.76        136.69         3.80 o                         
   5  -2   2        129.97        126.46         3.86 o                         
   6  -2   2          6.98          6.35         0.38 o                         
   7  -2   2          1.26          0.83         0.38 o                         
  -7  -1   2          0.72          0.75         0.58 o                         
  -6  -1   2         23.35         42.81         3.29 o                         
  -5  -1   2         16.25         17.11         0.98 o                         
  -4  -1   2        262.70        295.08         9.47 o                         
  -3  -1   2       1268.83       1473.87        46.35 o                         
  -2  -1   2          7.71          4.20         0.37 o                         
  -1  -1   2       1404.90       1400.83        58.26 o                         
   0  -1   2        283.33        203.71         6.56 o                         
   1  -1   2       1082.28       1014.31        32.74 o                         
   2  -1   2         73.91         70.36         1.74 o                         
   3  -1   2         84.23         84.09         2.36 o                         
   4  -1   2         51.90         46.66         1.40 o                         
   5  -1   2        124.81        125.69         3.29 o                         
   6  -1   2         10.73          9.22         0.43 o                         
   7  -1   2         18.71         17.11         1.08 o                         
  -7   0   2         13.85         12.50         1.20 o                         
  -6   0   2         13.57         15.21         1.16 o                         
  -5   0   2         35.24         32.23         1.46 o                         
  -4   0   2          7.10         11.26         0.68 o                         
  -3   0   2         90.79         77.76         2.92 o                         
  -2   0   2         67.02         74.91         2.44 o                         
  -1   0   2       1928.85       2278.87       160.26 o                         
   0   0   2         63.23         43.96         3.12 o                         
   1   0   2         37.44         40.57         1.26 o                         
   2   0   2        416.41        421.54        11.25 o                         
   3   0   2        166.61        188.52         5.12 o                         
   4   0   2        274.50        288.42         7.81 o                         
   5   0   2         62.07         56.50         1.71 o                         
   6   0   2         11.81          9.70         0.70 o                         
   7   0   2          2.95          2.80         1.07 o                         
  -7   1   2          0.04         -0.44         0.44 o                         
  -6   1   2         24.11         24.91         1.11 o                         
  -5   1   2          1.14          0.88         0.35 o                         
  -4   1   2         18.40         16.23         0.81 o                         
  -3   1   2        655.64        683.99        24.04 o                         
  -2   1   2        393.95        381.83        10.98 o                         
  -1   1   2        594.34        507.43        20.65 o                         
   0   1   2         55.01         53.68         2.33 o                         
   1   1   2        132.32        139.03         3.77 o                         
   2   1   2        168.08        170.07         5.69 o                         
   3   1   2        312.37        331.10        10.40 o                         
   4   1   2        107.66        101.00         2.84 o                         
   5   1   2        156.96        155.83         5.18 o                         
   6   1   2          2.64          1.34         0.51 o                         
   7   1   2          7.68          6.64         0.59 o                         
  -7   2   2         22.96         25.06         0.93 o                         
  -6   2   2         54.67         53.24         1.92 o                         
  -5   2   2          2.40          1.20         0.27 o                         
  -4   2   2          0.18         -0.15         0.17 o                         
  -3   2   2        117.11        133.67         3.66 o                         
  -2   2   2          1.01          0.33         0.21 o                         
  -1   2   2        279.84        290.50        10.29 o                         
   0   2   2       2040.60       1986.77        52.70 o                         
   1   2   2          0.00         -0.15         0.15 o                         
   2   2   2        389.13        378.38        12.30 o                         
   3   2   2        116.62        123.23         3.43 o                         
   4   2   2        267.89        264.79         8.43 o                         
   5   2   2          2.43          1.85         0.45 o                         
   6   2   2          0.45         -0.25         0.51 o                         
  -7   3   2          5.36          6.24         0.51 o                         
  -6   3   2         67.30         74.77         2.59 o                         
  -5   3   2         42.29         41.07         1.24 o                         
  -4   3   2         19.56         21.46         0.76 o                         
  -3   3   2        293.51        307.47        10.99 o                         
  -2   3   2          0.01          0.33         0.14 o                         
  -1   3   2          9.39          8.27         0.37 o                         
   0   3   2          3.61          1.39         0.18 o                         
   1   3   2         66.67         65.55         2.39 o                         
   2   3   2        273.15        269.55         9.12 o                         
   3   3   2        307.44        315.98        10.20 o                         
   4   3   2        238.83        244.30         7.26 o                         
   5   3   2         33.76         37.07         1.69 o                         
   6   3   2          7.63          6.67         0.96 o                         
  -7   4   2          5.31          3.50         0.58 o                         
  -6   4   2         13.57         11.95         0.48 o                         
  -5   4   2          6.08          8.23         0.43 o                         
  -4   4   2         22.05         25.18         1.42 o                         
  -3   4   2        554.52        574.78        20.46 o                         
  -2   4   2         60.63         59.30         2.06 o                         
  -1   4   2         50.12         42.52         1.61 o                         
   0   4   2        366.97        387.56        11.29 o                         
   1   4   2         19.65         16.96         0.64 o                         
   2   4   2          1.07          1.12         0.38 o                         
   3   4   2         50.33         57.19         2.90 o                         
   4   4   2         43.87         43.06         1.74 o                         
   5   4   2         23.13         25.58         1.22 o                         
  -7   5   2          1.35          0.73         0.27 o                         
  -6   5   2         23.23         29.28         1.53 o                         
  -5   5   2          9.81          8.38         0.71 o                         
  -4   5   2          2.16          2.53         0.68 o                         
  -3   5   2         52.77         49.00         1.79 o                         
  -2   5   2         99.31         93.75         3.32 o                         
  -1   5   2        123.34        119.03         3.98 o                         
   0   5   2         16.28         15.84         0.69 o                         
   1   5   2          1.33          0.56         0.26 o                         
   2   5   2         27.25         32.52         1.33 o                         
   3   5   2         45.47         44.81         1.76 o                         
   4   5   2         26.66         27.35         1.22 o                         
   5   5   2          0.25          0.21         0.46 o                         
  -6   6   2          0.00         -0.25         0.49 o                         
  -5   6   2          4.23          4.62         0.86 o                         
  -4   6   2         25.66         27.84         1.22 o                         
  -3   6   2        123.81        120.84         3.73 o                         
  -2   6   2         20.59         18.00         0.84 o                         
  -1   6   2         63.85         62.54         2.91 o                         
   0   6   2         20.99         21.32         1.21 o                         
   1   6   2          9.23          9.31         0.49 o                         
   2   6   2         32.64         37.41         1.93 o                         
   3   6   2          7.38          6.44         0.83 o                         
   4   6   2          0.56         -0.14         0.79 o                         
  -6   7   2          6.46          3.25         0.85 o                         
  -5   7   2          6.82          7.34         0.80 o                         
  -4   7   2         12.59         10.37         0.70 o                         
  -3   7   2          0.06          1.98         0.41 o                         
  -2   7   2         53.37         57.51         2.72 o                         
  -1   7   2         44.73         44.24         1.78 o                         
   0   7   2          6.88          7.32         0.65 o                         
   1   7   2          9.22          7.99         0.64 o                         
   2   7   2          0.42         -0.30         0.57 o                         
   3   7   2          1.98          1.61         0.79 o                         
  -5   8   2          0.01          1.12         0.58 o                         
  -4   8   2          3.62          1.65         0.40 o                         
  -3   8   2          3.58          3.30         0.82 o                         
  -2   8   2          6.47          6.46         0.47 o                         
  -1   8   2          1.84          1.66         0.42 o                         
   0   8   2          1.58          0.48         0.50 o                         
   1   8   2          0.22         -0.57         0.57 o                         
   2   8   2          3.09          4.08         1.09 o                         
  -3   9   2          0.03          0.59         0.66 o                         
  -2   9   2         16.57         16.86         0.97 o                         
  -1   9   2          0.57         -0.23         0.49 o                         
   0   9   2          2.62          1.69         0.69 o                         
  -1  -9   3          4.32          4.09         0.84 o                         
   0  -9   3          0.53          1.32         0.91 o                         
   1  -9   3          1.59          0.75         0.60 o                         
   2  -9   3          1.52          0.95         0.64 o                         
   3  -9   3          0.05         -0.59         0.59 o                         
  -3  -8   3          0.40         -0.30         0.90 o                         
  -2  -8   3          1.69          1.18         0.82 o                         
  -1  -8   3          6.19          3.49         0.56 o                         
   0  -8   3          1.97          1.09         0.42 o                         
   1  -8   3         21.05         20.13         1.11 o                         
   2  -8   3          1.62          1.54         0.55 o                         
   3  -8   3          0.63          0.07         0.48 o                         
   4  -8   3          0.62          0.64         0.42 o                         
  -4  -7   3          0.10          0.05         0.92 o                         
  -3  -7   3          3.99          5.18         0.80 o                         
  -2  -7   3          0.81         -0.22         0.57 o                         
  -1  -7   3         14.45         13.89         0.66 o                         
   0  -7   3         37.05         39.68         1.55 o                         
   1  -7   3          2.12          6.53         0.47 o                         
   2  -7   3          4.07          4.45         0.42 o                         
   3  -7   3          1.92          0.52         0.44 o                         
   4  -7   3          0.08          0.51         0.51 o                         
   5  -7   3          5.99          7.91         0.81 o                         
  -5  -6   3          0.56         -0.62         0.73 o                         
  -4  -6   3          0.11          0.01         0.67 o                         
  -3  -6   3          0.72          1.78         0.64 o                         
  -2  -6   3          0.06          1.71         0.52 o                         
  -1  -6   3         92.74        149.18         5.14 o                         
   0  -6   3         23.40         26.62         1.09 o                         
   1  -6   3        140.23        148.60         4.63 o                         
   2  -6   3        119.98        131.44         4.05 o                         
   3  -6   3          0.01         -0.30         0.30 o                         
   4  -6   3         33.55         38.18         1.33 o                         
   5  -6   3          3.64          3.96         0.37 o                         
   6  -6   3          0.05          0.18         0.41 o                         
  -6  -5   3         27.77         28.59         2.43 o                         
  -5  -5   3         25.52         20.71         1.25 o                         
  -4  -5   3          6.21          5.89         1.25 o                         
  -3  -5   3          0.06          3.29         0.83 o                         
  -2  -5   3        328.88        346.87        12.59 o                         
  -1  -5   3         83.35         96.29         3.03 o                         
   0  -5   3         59.49         52.45         1.75 o                         
   1  -5   3         28.45         23.72         0.84 o                         
   2  -5   3         36.35         42.33         1.43 o                         
   3  -5   3         31.99         25.52         0.88 o                         
   4  -5   3         53.58         59.17         1.93 o                         
   5  -5   3         20.63         21.45         0.73 o                         
   6  -5   3          0.20         -0.02         0.41 o                         
  -6  -4   3          7.89          9.78         0.87 o                         
  -5  -4   3          0.01          0.32         0.48 o                         
  -4  -4   3         18.68         28.58         1.77 o                         
  -3  -4   3          0.00          0.43         0.34 o                         
  -2  -4   3         15.37         23.95         3.58 o                         
  -1  -4   3         28.36         39.65         1.96 o                         
   0  -4   3         12.26         15.35         0.76 o                         
   1  -4   3        307.87        321.03         8.67 o                         
   2  -4   3        231.18        240.07         6.53 o                         
   3  -4   3          0.36          0.83         0.26 o                         
   4  -4   3        175.85        185.23         4.81 o                         
   5  -4   3          4.74          1.96         0.33 o                         
   6  -4   3          0.00          0.47         0.38 o                         
   7  -4   3          1.68          0.99         0.56 o                         
  -7  -3   3          1.17          0.52         0.94 o                         
  -6  -3   3         49.33         56.94         2.33 o                         
  -5  -3   3         67.74         62.51         2.07 o                         
  -4  -3   3          2.80          2.20         0.68 o                         
  -3  -3   3        203.64        258.13         9.40 o                         
  -2  -3   3       1827.32       1923.54        60.57 o                         
  -1  -3   3        538.96        515.67        16.37 o                         
   0  -3   3         45.19         44.03         1.42 o                         
   1  -3   3          1.83          0.87         0.17 o                         
   2  -3   3         77.12         79.39         2.10 o                         
   3  -3   3        127.55        127.31         3.32 o                         
   4  -3   3        256.03        262.61         6.71 o                         
   5  -3   3         38.11         37.85         1.22 o                         
   6  -3   3          9.04          9.85         0.47 o                         
   7  -3   3          0.65          0.34         0.41 o                         
  -7  -2   3          8.66          6.55         1.08 o                         
  -6  -2   3          2.18          6.77         0.40 o                         
  -5  -2   3          8.40         10.04         0.65 o                         
  -4  -2   3          0.37          0.57         0.39 o                         
  -3  -2   3         93.58         81.84         3.15 o                         
  -2  -2   3        156.16        148.13         5.44 o                         
  -1  -2   3        736.35        706.19        22.28 o                         
   0  -2   3        313.98        302.87         8.77 o                         
   1  -2   3         46.61         42.25         1.14 o                         
   2  -2   3        150.55        156.54         3.57 o                         
   3  -2   3         45.08         43.58         1.24 o                         
   4  -2   3         90.02         88.27         2.54 o                         
   5  -2   3          1.29          1.12         0.35 o                         
   6  -2   3         11.77         12.67         0.51 o                         
   7  -2   3          4.33          5.42         1.44 o                         
  -7  -1   3         13.25          8.64         0.69 o                         
  -6  -1   3         17.84         21.13         1.30 o                         
  -5  -1   3          6.75          7.13         0.71 o                         
  -4  -1   3         54.79         65.60         2.27 o                         
  -3  -1   3        109.79        136.89         4.08 o                         
  -2  -1   3        768.41        803.80        23.09 o                         
  -1  -1   3        386.98        386.38        11.16 o                         
   0  -1   3        640.40        571.98        16.44 o                         
   1  -1   3        304.78        258.95         7.50 o                         
   2  -1   3         16.17         15.51         0.52 o                         
   3  -1   3         22.78         27.41         0.89 o                         
   4  -1   3        142.26        133.91         3.71 o                         
   5  -1   3          0.41         -0.06         0.18 o                         
   6  -1   3          0.00          0.10         0.46 o                         
   7  -1   3          1.50          0.40         0.58 o                         
  -7   0   3          9.09         10.08         0.68 o                         
  -6   0   3          4.74          4.98         0.70 o                         
  -5   0   3         45.58         44.20         1.88 o                         
  -4   0   3         49.83         57.86         2.29 o                         
  -3   0   3        509.86        509.20        18.16 o                         
  -2   0   3         51.58         54.69         1.66 o                         
  -1   0   3        721.18        674.43        19.33 o                         
   0   0   3          0.23          0.42         0.17 o                         
   1   0   3       1980.65       1973.99        78.94 o                         
   2   0   3       1490.70       1588.33        52.40 o                         
   3   0   3        227.73        223.12         6.56 o                         
   4   0   3          3.41          2.70         0.35 o                         
   5   0   3         45.67         42.86         1.50 o                         
   6   0   3         35.48         35.03         1.80 o                         
   7   0   3          0.50         -0.33         0.57 o                         
  -7   1   3         15.91         14.02         0.87 o                         
  -6   1   3         19.49         19.05         0.94 o                         
  -5   1   3         43.32         42.57         1.63 o                         
  -4   1   3         34.25         42.44         1.94 o                         
  -3   1   3        135.11        123.37         4.45 o                         
  -2   1   3         93.56         89.61         2.91 o                         
  -1   1   3        534.90        489.01        17.32 o                         
   0   1   3        196.02        187.00         5.94 o                         
   1   1   3        498.63        459.87        12.27 o                         
   2   1   3          7.09          6.46         0.65 o                         
   3   1   3         58.34         46.43         1.54 o                         
   4   1   3          0.64          0.07         0.29 o                         
   5   1   3         67.30         67.88         2.27 o                         
   6   1   3          6.56          7.11         0.68 o                         
  -7   2   3          0.82         -0.16         0.37 o                         
  -6   2   3         39.57         37.16         1.25 o                         
  -5   2   3         10.92          8.03         0.51 o                         
  -4   2   3        146.24        144.10         3.96 o                         
  -3   2   3         97.65         92.65         3.07 o                         
  -2   2   3        667.78        636.81        18.84 o                         
  -1   2   3        559.74        580.85        16.75 o                         
   0   2   3          3.37          4.24         0.25 o                         
   1   2   3        262.30        276.63         7.47 o                         
   2   2   3        607.80        645.76        17.26 o                         
   3   2   3         33.60         32.98         1.18 o                         
   4   2   3         13.69         12.15         0.71 o                         
   5   2   3         29.98         26.16         1.20 o                         
   6   2   3         10.79         10.04         0.87 o                         
  -7   3   3          0.07          0.42         0.41 o                         
  -6   3   3         25.16         24.41         0.91 o                         
  -5   3   3         16.32         20.37         0.86 o                         
  -4   3   3          4.34          6.26         0.43 o                         
  -3   3   3          0.21          0.05         0.51 o                         
  -2   3   3         73.75         68.21         2.33 o                         
  -1   3   3        700.38        660.28        25.37 o                         
   0   3   3          2.91          0.65         0.23 o                         
   1   3   3         13.70         13.85         0.61 o                         
   2   3   3         18.28         15.25         0.69 o                         
   3   3   3         24.44         24.82         0.94 o                         
   4   3   3          2.78          2.67         0.36 o                         
   5   3   3         49.55         49.16         2.08 o                         
   6   3   3          0.07         -0.27         0.53 o                         
  -7   4   3          9.22          7.82         0.58 o                         
  -6   4   3         45.29         47.30         1.55 o                         
  -5   4   3          1.99          2.07         0.41 o                         
  -4   4   3         84.83         87.72         3.91 o                         
  -3   4   3          0.96          1.27         0.37 o                         
  -2   4   3        616.78        624.25        22.15 o                         
  -1   4   3        435.28        443.88        11.86 o                         
   0   4   3         72.78         68.92         2.16 o                         
   1   4   3         45.63         39.46         1.40 o                         
   2   4   3         69.29         68.76         2.03 o                         
   3   4   3         33.94         32.85         1.17 o                         
   4   4   3         12.28         13.26         0.63 o                         
   5   4   3          0.19          0.11         0.53 o                         
  -7   5   3          2.31          0.92         0.44 o                         
  -6   5   3          0.00          0.66         0.46 o                         
  -5   5   3          0.08         -0.40         0.40 o                         
  -4   5   3         27.20         25.83         1.09 o                         
  -3   5   3        194.48        198.24         7.24 o                         
  -2   5   3          1.99          1.68         0.25 o                         
  -1   5   3        104.63        111.55         3.43 o                         
   0   5   3         10.16          8.63         0.50 o                         
   1   5   3          0.35         -0.20         0.22 o                         
   2   5   3         38.71         38.22         1.33 o                         
   3   5   3          1.62          1.88         0.37 o                         
   4   5   3          1.54          1.51         0.47 o                         
   5   5   3          2.03          0.02         0.59 o                         
  -6   6   3         10.26         11.09         1.04 o                         
  -5   6   3          1.47          1.62         0.48 o                         
  -4   6   3          9.91         10.00         0.59 o                         
  -3   6   3         13.06         15.65         0.78 o                         
  -2   6   3         70.99         72.83         2.04 o                         
  -1   6   3         42.61         39.15         1.41 o                         
   0   6   3          7.31          8.14         0.46 o                         
   1   6   3         12.29         13.07         0.74 o                         
   2   6   3          0.64          0.51         0.38 o                         
   3   6   3         46.18         50.27         2.56 o                         
   4   6   3          2.66         -0.76         0.76 o                         
  -6   7   3          1.02          0.79         0.77 o                         
  -5   7   3          0.11         -0.39         0.44 o                         
  -4   7   3         17.02         17.52         0.94 o                         
  -3   7   3        145.23        154.09         5.18 o                         
  -2   7   3          2.66          2.82         0.31 o                         
  -1   7   3          0.99          0.59         0.29 o                         
   0   7   3          0.57          0.11         0.64 o                         
   1   7   3          0.41          0.63         0.45 o                         
   2   7   3          3.36          0.81         0.62 o                         
   3   7   3          0.99          0.23         0.84 o                         
  -5   8   3          0.07          0.16         0.70 o                         
  -4   8   3          0.21          0.43         0.49 o                         
  -3   8   3          7.30          7.50         0.64 o                         
  -2   8   3          2.43          1.58         0.35 o                         
  -1   8   3          1.84          0.87         0.40 o                         
   0   8   3          4.52          4.47         0.67 o                         
   1   8   3          0.00         -0.40         0.65 o                         
   2   8   3          1.69          3.00         1.35 o                         
  -3   9   3         33.18         27.29         2.30 o                         
  -2   9   3          0.67          0.61         0.53 o                         
  -1   9   3          0.16         -0.12         0.57 o                         
  -1  -9   4          9.35          8.52         1.15 o                         
   0  -9   4          0.19         -0.73         0.73 o                         
   1  -9   4         13.04          6.44         1.23 o                         
   2  -9   4          2.79          1.44         0.74 o                         
   3  -9   4          0.00          0.49         0.74 o                         
  -3  -8   4          0.04         -0.89         0.89 o                         
  -2  -8   4         11.14          5.48         1.03 o                         
  -1  -8   4         80.09         76.25         3.21 o                         
   0  -8   4          5.43          4.81         0.84 o                         
   1  -8   4          0.26          1.06         0.56 o                         
   2  -8   4          0.00          0.08         0.47 o                         
   3  -8   4          4.47          4.41         0.62 o                         
   4  -8   4          4.24          3.08         0.52 o                         
  -4  -7   4          0.43          0.25         1.05 o                         
  -3  -7   4          0.01          0.38         0.74 o                         
  -2  -7   4         12.82         10.79         1.14 o                         
  -1  -7   4          2.62          5.47         0.66 o                         
   0  -7   4         21.43         23.82         1.02 o                         
   1  -7   4          8.63          8.30         0.49 o                         
   2  -7   4          2.02          1.93         0.41 o                         
   3  -7   4          3.15          2.93         0.48 o                         
   4  -7   4         33.21         38.05         1.33 o                         
   5  -7   4          3.35          1.44         0.50 o                         
  -5  -6   4         11.09         10.16         1.70 o                         
  -4  -6   4          0.33         -0.06         0.69 o                         
  -3  -6   4          3.22          4.55         0.65 o                         
  -2  -6   4         23.35         24.06         1.16 o                         
  -1  -6   4        480.26        481.66        15.50 o                         
   0  -6   4          9.64          9.81         0.75 o                         
   1  -6   4          2.26          2.05         0.46 o                         
   2  -6   4          4.41          4.68         0.41 o                         
   3  -6   4         11.41         12.81         0.59 o                         
   4  -6   4         38.82         48.43         1.62 o                         
   5  -6   4          1.30          0.63         0.46 o                         
   6  -6   4          2.85          2.63         0.58 o                         
  -6  -5   4          0.84          0.37         0.63 o                         
  -5  -5   4          3.36          2.46         0.78 o                         
  -4  -5   4          0.62          0.55         0.63 o                         
  -3  -5   4         73.80         67.35         2.58 o                         
  -1  -5   4         95.39         98.49         3.41 o                         
   0  -5   4         66.32         57.91         1.90 o                         
   1  -5   4         61.22         63.64         2.39 o                         
   2  -5   4         14.14         16.41         0.60 o                         
   3  -5   4         13.76         14.41         0.63 o                         
   4  -5   4        102.57        110.96         3.18 o                         
   5  -5   4          3.29          1.83         0.33 o                         
   6  -5   4          1.83          1.06         0.40 o                         
  -6  -4   4          0.03         -0.20         0.49 o                         
  -5  -4   4          9.34          9.96         0.83 o                         
  -4  -4   4          0.75          4.59         1.05 o                         
  -3  -4   4          1.42          1.30         0.35 o                         
  -2  -4   4         32.28         29.26         1.23 o                         
  -1  -4   4        746.61        740.13        23.48 o                         
   0  -4   4        163.54        158.95         4.75 o                         
   1  -4   4         68.91         71.38         1.93 o                         
   2  -4   4         75.38         70.84         2.07 o                         
   3  -4   4         70.33         67.43         1.99 o                         
   4  -4   4         83.82         87.37         2.61 o                         
   5  -4   4          1.39          0.01         0.36 o                         
   6  -4   4         16.81         19.20         0.72 o                         
  -7  -3   4          3.59          2.05         0.92 o                         
  -6  -3   4         30.71         26.44         1.00 o                         
  -5  -3   4         22.88         28.28         1.20 o                         
  -4  -3   4         10.99         12.21         0.78 o                         
  -3  -3   4        191.31        209.83         7.71 o                         
  -2  -3   4          7.00          9.17         0.95 o                         
  -1  -3   4        269.32        269.37         8.95 o                         
   0  -3   4         28.24         26.14         1.04 o                         
   1  -3   4        162.46        146.36         4.03 o                         
   2  -3   4        369.85        366.36         9.84 o                         
   3  -3   4          0.26         -0.02         0.18 o                         
   4  -3   4         15.84         15.94         0.59 o                         
   5  -3   4         25.47         26.01         0.89 o                         
   6  -3   4          0.52          0.77         0.67 o                         
  -7  -2   4          0.20          0.38         0.75 o                         
  -6  -2   4         51.48         54.27         1.97 o                         
  -5  -2   4          1.80          1.19         0.46 o                         
  -4  -2   4         10.00          9.75         0.48 o                         
  -3  -2   4         41.20         52.12         1.89 o                         
  -2  -2   4          0.72          0.05         0.34 o                         
  -1  -2   4        103.05        106.02         3.90 o                         
   0  -2   4        605.52        553.32        14.75 o                         
   1  -2   4        113.73        101.13         2.81 o                         
   2  -2   4       1268.77       1271.41        29.77 o                         
   3  -2   4        449.68        438.53        11.04 o                         
   4  -2   4         55.02         53.44         1.52 o                         
   5  -2   4          2.94          2.39         0.31 o                         
   6  -2   4         14.95         14.06         0.77 o                         
  -7  -1   4          2.25          3.77         0.72 o                         
  -6  -1   4        110.78        108.33         5.20 o                         
  -5  -1   4          1.14         -0.47         0.47 o                         
  -4  -1   4        327.12        349.71        11.19 o                         
  -3  -1   4         36.74         33.84         1.28 o                         
  -2  -1   4         37.77         35.20         1.07 o                         
  -1  -1   4         13.12         14.54         0.50 o                         
   0  -1   4         34.60         37.21         1.13 o                         
   1  -1   4        131.10        143.35         3.43 o                         
   2  -1   4       1177.80       1235.99        32.89 o                         
   3  -1   4          9.37          8.21         0.38 o                         
   4  -1   4        101.06         96.61         3.01 o                         
   5  -1   4         72.64         75.77         2.44 o                         
   6  -1   4         10.25         12.12         0.70 o                         
  -7   0   4          8.61          7.83         0.70 o                         
  -6   0   4         59.96         61.02         2.63 o                         
  -5   0   4         33.16         31.58         1.45 o                         
  -4   0   4         64.45         69.63         2.38 o                         
  -3   0   4        315.18        319.08         9.26 o                         
  -2   0   4        324.77        341.68         9.90 o                         
  -1   0   4        809.52        740.37        29.02 o                         
   0   0   4          8.98          9.90         0.61 o                         
   1   0   4        137.03        132.70         4.35 o                         
   2   0   4       1134.67       1268.80        33.77 o                         
   3   0   4        145.51        154.69         4.29 o                         
   4   0   4          0.15         -0.29         0.29 o                         
   5   0   4          7.81          8.26         0.71 o                         
   6   0   4          0.06          0.21         0.46 o                         
  -7   1   4          3.53          3.52         0.49 o                         
  -6   1   4         19.33         17.77         1.03 o                         
  -5   1   4         34.46         36.24         1.59 o                         
  -4   1   4        244.21        245.02         8.78 o                         
  -3   1   4         11.11          9.31         0.48 o                         
  -2   1   4         50.88         65.09         2.14 o                         
  -1   1   4        144.98        154.75         6.63 o                         
   0   1   4        132.36        127.96         3.78 o                         
   1   1   4        864.58        854.27        21.26 o                         
   2   1   4        424.87        457.11        13.26 o                         
   3   1   4          5.36          4.94         0.45 o                         
   4   1   4        114.99        111.95         3.21 o                         
   5   1   4         20.94         21.78         0.91 o                         
   6   1   4          9.72          8.47         0.74 o                         
  -7   2   4          2.10          2.02         0.34 o                         
  -6   2   4          0.51          0.00         0.25 o                         
  -5   2   4         31.08         32.62         1.24 o                         
  -4   2   4         21.24         22.26         0.93 o                         
  -3   2   4        498.33        504.26        17.89 o                         
  -2   2   4        542.97        541.37        19.24 o                         
  -1   2   4       1537.59       1583.09        53.20 o                         
   0   2   4        251.87        224.12         7.22 o                         
   1   2   4         79.80         86.82         2.68 o                         
   2   2   4          0.83          0.21         0.22 o                         
   3   2   4          0.82          0.34         0.25 o                         
   4   2   4         47.86         47.03         1.80 o                         
   5   2   4          3.08          1.86         0.57 o                         
   6   2   4          7.34          7.94         0.79 o                         
  -7   3   4         30.62         26.64         1.35 o                         
  -6   3   4          5.79          6.37         0.58 o                         
  -5   3   4          0.60          0.33         0.33 o                         
  -4   3   4          3.95          3.22         0.41 o                         
  -3   3   4        197.55        179.33         5.84 o                         
  -2   3   4        209.39        209.59         6.75 o                         
  -1   3   4        198.34        187.78         8.10 o                         
   0   3   4          3.42          4.40         0.32 o                         
   1   3   4        305.74        293.87         8.65 o                         
   2   3   4          0.00         -0.25         0.31 o                         
   3   3   4         27.95         24.82         0.93 o                         
   4   3   4          2.20          1.84         0.54 o                         
   5   3   4          1.71          1.28         0.48 o                         
  -7   4   4          0.09         -0.17         0.62 o                         
  -6   4   4          5.89          7.13         0.60 o                         
  -5   4   4          2.65          1.31         0.41 o                         
  -4   4   4         12.46         12.70         1.31 o                         
  -3   4   4          2.44          1.97         0.39 o                         
  -2   4   4         27.70         23.84         0.98 o                         
  -1   4   4        165.47        176.03         6.62 o                         
   0   4   4         24.91         21.59         0.96 o                         
   1   4   4         19.24         18.94         0.80 o                         
   2   4   4         17.05         18.60         0.82 o                         
   3   4   4          0.01          0.20         0.54 o                         
   4   4   4         38.40         38.49         1.54 o                         
   5   4   4          1.20          0.08         0.55 o                         
  -7   5   4         14.69         11.80         0.89 o                         
  -6   5   4          4.71          5.54         0.65 o                         
  -5   5   4          8.93         10.03         0.76 o                         
  -4   5   4         16.97         16.84         1.10 o                         
  -3   5   4        218.04        212.86         9.07 o                         
  -2   5   4         48.89         48.24         2.93 o                         
  -1   5   4         26.50         28.46         1.06 o                         
   0   5   4          1.94          1.60         0.32 o                         
   1   5   4         12.61         14.28         0.69 o                         
   2   5   4         13.55         14.95         0.71 o                         
   3   5   4         49.77         53.22         2.02 o                         
   4   5   4         16.73         15.08         1.63 o                         
  -6   6   4          1.17          0.36         0.59 o                         
  -5   6   4          2.03          1.83         0.53 o                         
  -4   6   4         33.73         33.86         1.53 o                         
  -3   6   4         97.00        109.69         4.18 o                         
  -2   6   4          0.15          0.67         0.43 o                         
  -1   6   4          4.25          3.66         0.42 o                         
   0   6   4          0.08         -0.15         0.34 o                         
   1   6   4         34.20         37.95         1.49 o                         
   2   6   4         14.15         17.01         0.86 o                         
   3   6   4          2.23          2.13         0.79 o                         
   4   6   4          3.65          2.99         2.17 o                         
  -5   7   4          0.00          0.05         0.57 o                         
  -4   7   4          0.84          0.45         0.37 o                         
  -3   7   4         43.40         44.50         1.86 o                         
  -2   7   4          0.00         -0.49         0.49 o                         
  -1   7   4          1.09          0.32         0.30 o                         
   0   7   4          0.11          0.79         0.86 o                         
   1   7   4          4.49          2.88         0.60 o                         
   2   7   4          4.38          3.22         0.63 o                         
   3   7   4         13.53         16.76         2.63 o                         
  -4   8   4          8.76          5.95         1.30 o                         
  -3   8   4         43.52         45.16         1.99 o                         
  -2   8   4          0.61         -0.10         0.75 o                         
  -1   8   4          2.77          1.13         0.71 o                         
   0   8   4          1.18          0.92         0.61 o                         
   1   8   4         18.46         17.32         1.69 o                         
  -1  -9   5          1.18          0.97         0.87 o                         
   0  -9   5          0.62          1.60         0.80 o                         
   1  -9   5          2.95          1.94         0.66 o                         
   2  -9   5          0.00         -0.60         0.60 o                         
  -3  -8   5          0.38          0.29         0.90 o                         
  -2  -8   5          0.31          1.52         0.85 o                         
  -1  -8   5         41.24         40.74         1.91 o                         
   0  -8   5         60.12         67.11         2.42 o                         
   1  -8   5          3.32          3.82         0.64 o                         
   2  -8   5          0.56          0.03         0.46 o                         
   3  -8   5          3.13          2.36         0.52 o                         
   4  -8   5         16.52         15.71         1.85 o                         
  -4  -7   5          1.08          1.07         0.88 o                         
  -3  -7   5          2.87          1.33         1.28 o                         
  -2  -7   5        226.94        235.26         7.80 o                         
  -1  -7   5          7.40          8.77         0.66 o                         
   0  -7   5         10.00         10.90         0.69 o                         
   1  -7   5         10.84         11.10         0.58 o                         
   2  -7   5         14.39         14.75         0.87 o                         
   3  -7   5         10.18         10.77         0.56 o                         
   4  -7   5         18.86         22.21         0.92 o                         
   5  -7   5          0.62          0.16         0.75 o                         
  -5  -6   5          4.29          1.73         0.97 o                         
  -4  -6   5          0.41          1.23         0.92 o                         
  -3  -6   5          0.77          2.34         0.50 o                         
  -2  -6   5          7.39          8.66         0.80 o                         
  -1  -6   5         63.98         72.48         2.63 o                         
   0  -6   5         17.63         16.54         0.74 o                         
   1  -6   5          3.53          2.73         0.33 o                         
   2  -6   5         12.95         12.63         0.74 o                         
   3  -6   5         16.81         19.00         0.77 o                         
   4  -6   5          9.11          9.03         0.54 o                         
   5  -6   5          0.57         -0.43         0.43 o                         
  -6  -5   5          2.21          1.43         0.93 o                         
  -5  -5   5          0.14         -0.30         0.64 o                         
  -4  -5   5          6.30          4.54         0.60 o                         
  -3  -5   5          9.70         11.78         1.09 o                         
  -2  -5   5        418.43        437.16        15.78 o                         
  -1  -5   5          1.80          3.84         0.59 o                         
   0  -5   5         35.05         35.23         1.24 o                         
   1  -5   5         37.93         38.78         1.24 o                         
   2  -5   5         43.93         43.38         1.35 o                         
   3  -5   5         50.34         52.36         1.80 o                         
   4  -5   5         29.67         32.41         1.31 o                         
   5  -5   5          7.37          8.28         0.55 o                         
   6  -5   5          0.08         -0.18         0.55 o                         
  -6  -4   5          3.23          1.44         0.41 o                         
  -5  -4   5          0.03          0.01         0.41 o                         
  -4  -4   5         55.72         56.77         2.12 o                         
  -3  -4   5          5.99          6.34         0.43 o                         
  -2  -4   5         59.56         64.98         2.14 o                         
  -1  -4   5          3.54          7.97         0.52 o                         
   0  -4   5          6.22          3.96         0.38 o                         
   1  -4   5          3.05          1.70         0.17 o                         
   2  -4   5        184.48        190.71         4.89 o                         
   3  -4   5         85.89         85.19         2.49 o                         
   4  -4   5         28.34         29.52         1.06 o                         
   5  -4   5          5.89          5.63         0.43 o                         
   6  -4   5          8.68          7.40         0.52 o                         
  -6  -3   5         11.02         13.16         0.77 o                         
  -5  -3   5         24.11         23.93         0.95 o                         
  -4  -3   5         56.37         54.65         2.02 o                         
  -3  -3   5          4.76          3.98         0.35 o                         
  -2  -3   5          0.09          0.33         0.24 o                         
  -1  -3   5         70.73         64.94         2.08 o                         
   0  -3   5         15.69         11.66         0.60 o                         
   1  -3   5         98.83         98.55         3.36 o                         
   2  -3   5          0.94          1.27         0.18 o                         
   3  -3   5         44.90         42.66         1.31 o                         
   4  -3   5          0.09         -0.31         0.31 o                         
   5  -3   5         42.86         42.07         1.29 o                         
   6  -3   5         17.57         18.68         0.82 o                         
  -7  -2   5          3.19          3.26         0.82 o                         
  -6  -2   5          1.22          3.05         1.36 o                         
  -5  -2   5          4.32          3.34         0.42 o                         
  -4  -2   5        193.74        206.24         6.76 o                         
  -3  -2   5          0.72          1.27         0.20 o                         
  -2  -2   5         97.66         91.04         3.08 o                         
  -1  -2   5        115.83        120.23         3.70 o                         
   0  -2   5          1.47          0.61         0.25 o                         
   1  -2   5        123.87        130.30         5.39 o                         
   2  -2   5        145.56        141.42         3.45 o                         
   3  -2   5         96.37         95.38         2.72 o                         
   4  -2   5         46.15         42.87         1.46 o                         
   5  -2   5          1.29          1.46         0.43 o                         
   6  -2   5         10.21         10.26         0.70 o                         
  -7  -1   5          0.34          0.10         0.68 o                         
  -6  -1   5         17.20         28.70         2.58 o                         
  -5  -1   5          3.24          3.07         0.29 o                         
  -4  -1   5          0.04          0.03         0.52 o                         
  -3  -1   5        177.62        178.46         5.29 o                         
  -2  -1   5        377.50        359.36        10.41 o                         
  -1  -1   5        511.66        462.64        13.39 o                         
   0  -1   5        433.83        413.75        10.34 o                         
   1  -1   5         83.05         82.98         2.38 o                         
   2  -1   5        386.21        380.85         9.56 o                         
   3  -1   5          3.75          3.87         0.25 o                         
   4  -1   5         27.86         27.07         1.14 o                         
   5  -1   5         45.53         38.41         1.49 o                         
   6  -1   5         19.12         20.05         0.92 o                         
  -7   0   5         65.81         64.18         3.27 o                         
  -6   0   5          1.34          0.61         0.52 o                         
  -5   0   5         20.79         19.55         1.26 o                         
  -4   0   5         45.28         46.63         1.64 o                         
  -3   0   5         47.18         48.91         1.54 o                         
  -2   0   5        329.88        335.65         9.74 o                         
  -1   0   5       1323.28       1236.73        39.41 o                         
   0   0   5          0.70          0.82         0.20 o                         
   1   0   5        639.32        616.99        17.77 o                         
   2   0   5         16.03         15.05         0.77 o                         
   3   0   5          1.01         -0.03         0.27 o                         
   4   0   5          7.26          7.11         0.45 o                         
   5   0   5          0.01         -0.05         0.40 o                         
   6   0   5          0.12         -0.39         0.49 o                         
  -7   1   5          1.07          0.58         0.38 o                         
  -6   1   5          0.88          0.85         0.41 o                         
  -5   1   5         71.79         70.27         2.45 o                         
  -4   1   5         61.32         62.36         1.96 o                         
  -3   1   5         57.32         65.37         2.21 o                         
  -2   1   5         42.47         34.09         1.82 o                         
  -1   1   5        146.76        144.94         6.21 o                         
   0   1   5        206.14        188.35         5.80 o                         
   1   1   5          0.56          2.48         0.35 o                         
   2   1   5        383.13        401.05        11.69 o                         
   3   1   5         73.51         70.69         2.51 o                         
   4   1   5         40.78         39.17         1.40 o                         
   5   1   5          0.31          0.52         0.40 o                         
   6   1   5          1.10          1.35         0.60 o                         
  -7   2   5         51.31         44.10         2.50 o                         
  -6   2   5          3.12          1.24         0.40 o                         
  -5   2   5         79.87         67.97         2.71 o                         
  -4   2   5         35.69         31.91         1.35 o                         
  -3   2   5         51.16         45.93         1.79 o                         
  -2   2   5         76.62         72.13         2.78 o                         
  -1   2   5        353.78        367.79        10.67 o                         
   0   2   5          0.17         -0.18         0.18 o                         
   1   2   5        258.92        246.82         8.00 o                         
   2   2   5        123.50        125.44         4.19 o                         
   3   2   5         35.00         35.21         1.46 o                         
   4   2   5         21.48         24.28         1.26 o                         
   5   2   5          0.17         -0.06         0.47 o                         
  -7   3   5          0.91          1.67         0.49 o                         
  -6   3   5         14.60         15.29         0.86 o                         
  -5   3   5         51.78         52.82         1.91 o                         
  -4   3   5         34.00         33.60         1.45 o                         
  -3   3   5        421.00        402.68        13.99 o                         
  -2   3   5          0.34          0.29         0.31 o                         
  -1   3   5          0.15         -0.18         0.18 o                         
   0   3   5          0.32          0.28         0.19 o                         
   1   3   5          7.03          6.21         0.40 o                         
   2   3   5         37.60         37.77         1.24 o                         
   3   3   5         21.69         19.91         0.82 o                         
   4   3   5         29.24         29.47         1.51 o                         
   5   3   5         22.90         28.22         1.85 o                         
  -7   4   5          2.74          1.72         0.50 o                         
  -6   4   5          4.57          3.92         0.63 o                         
  -5   4   5         26.26         25.23         1.36 o                         
  -4   4   5         66.45         66.27         3.12 o                         
  -3   4   5         62.30         56.83         2.06 o                         
  -2   4   5         72.85         70.38         2.47 o                         
  -1   4   5          4.21          1.65         0.38 o                         
   0   4   5         18.64         17.27         1.06 o                         
   1   4   5          0.60          0.59         0.49 o                         
   2   4   5        212.02        215.59         6.93 o                         
   3   4   5          0.10          0.70         0.35 o                         
   4   4   5          0.33          0.42         0.71 o                         
   5   4   5          0.02         -0.73         1.14 o                         
  -7   5   5          0.14         -0.51         0.51 o                         
  -6   5   5          0.96          0.01         0.53 o                         
  -5   5   5          2.77          1.56         0.47 o                         
  -4   5   5         60.55         62.05         2.48 o                         
  -3   5   5        121.81        126.09         5.35 o                         
  -2   5   5          3.40          3.26         0.34 o                         
  -1   5   5          6.88          3.56         0.75 o                         
   0   5   5         57.83         58.98         2.65 o                         
   1   5   5          6.50          6.61         0.53 o                         
   2   5   5          6.10          7.44         0.60 o                         
   3   5   5          3.01          0.97         0.82 o                         
   4   5   5          2.67          2.37         0.89 o                         
  -6   6   5          2.55          1.96         0.88 o                         
  -5   6   5          0.13         -0.14         0.57 o                         
  -4   6   5          5.27          4.76         0.69 o                         
  -3   6   5         40.21         44.13         2.19 o                         
  -2   6   5         26.92         23.94         1.02 o                         
  -1   6   5          6.70          6.67         0.56 o                         
   0   6   5          8.86         10.71         0.60 o                         
   1   6   5          0.22          1.03         0.58 o                         
   2   6   5        135.67        159.25         5.41 o                         
   3   6   5          0.65          0.63         0.80 o                         
  -5   7   5          1.24          1.78         0.81 o                         
  -4   7   5         50.97         63.47         2.92 o                         
  -3   7   5          6.21          7.25         0.90 o                         
  -2   7   5          2.44          1.50         0.66 o                         
  -1   7   5          0.10         -0.09         0.40 o                         
   0   7   5         42.03         48.82         2.68 o                         
   1   7   5         14.22         15.05         0.92 o                         
   2   7   5         13.30         13.27         1.76 o                         
  -4   8   5          0.91          0.12         0.65 o                         
  -3   8   5          5.73          2.17         0.66 o                         
  -2   8   5          0.00         -0.18         0.66 o                         
  -1   8   5          0.09          0.28         0.50 o                         
   0   8   5          0.81          2.08         0.78 o                         
   0  -9   6         11.22         11.97         0.98 o                         
   1  -9   6          0.71          0.05         0.62 o                         
   2  -9   6          0.71          0.33         0.62 o                         
  -3  -8   6          0.85          0.94         0.95 o                         
  -2  -8   6         40.84         37.20         2.41 o                         
  -1  -8   6          1.21          1.56         0.75 o                         
   0  -8   6          1.75          0.48         0.47 o                         
   1  -8   6          0.15          0.13         0.48 o                         
   2  -8   6          0.04         -0.35         0.45 o                         
   3  -8   6         18.81         16.32         0.94 o                         
  -4  -7   6         10.47          6.29         1.09 o                         
  -3  -7   6          4.91          3.15         0.87 o                         
  -2  -7   6          5.99          8.71         0.97 o                         
  -1  -7   6         33.89         38.18         1.49 o                         
   0  -7   6         25.42         25.95         1.09 o                         
   1  -7   6          0.19         -0.26         0.37 o                         
   2  -7   6         10.32         10.08         0.86 o                         
   3  -7   6          3.14          3.91         0.53 o                         
   4  -7   6         20.94         21.51         1.23 o                         
  -5  -6   6          0.03         -0.08         0.73 o                         
  -4  -6   6          4.55          2.93         0.66 o                         
  -3  -6   6          0.26         -0.28         0.43 o                         
  -2  -6   6         19.82         21.71         1.14 o                         
  -1  -6   6          0.40          1.17         0.35 o                         
   0  -6   6          0.11         -0.26         0.37 o                         
   1  -6   6         49.54         50.33         1.58 o                         
   2  -6   6          3.54          3.19         0.43 o                         
   3  -6   6        107.97        122.27         4.62 o                         
   4  -6   6          0.30          0.25         0.39 o                         
   5  -6   6          9.17         10.01         0.86 o                         
  -5  -5   6          3.20          0.97         0.57 o                         
  -4  -5   6         90.44        104.35         3.65 o                         
  -3  -5   6         37.02         36.85         1.41 o                         
  -2  -5   6          3.63          6.22         1.07 o                         
  -1  -5   6          0.00          0.19         0.36 o                         
   0  -5   6          0.26          0.05         0.25 o                         
   1  -5   6         64.30         64.18         1.93 o                         
   2  -5   6         47.27         49.10         1.69 o                         
   3  -5   6         44.93         50.71         3.01 o                         
   4  -5   6         25.92         28.99         1.17 o                         
   5  -5   6          5.13          6.71         0.70 o                         
  -6  -4   6          7.41          6.14         0.63 o                         
  -5  -4   6          0.42         -0.25         0.39 o                         
  -4  -4   6         10.57          9.52         0.70 o                         
  -3  -4   6          3.89          6.37         0.47 o                         
  -2  -4   6         29.67         27.41         1.05 o                         
  -1  -4   6         35.95         36.92         1.42 o                         
   0  -4   6         19.03         20.35         0.80 o                         
   1  -4   6         26.52         21.97         0.79 o                         
   2  -4   6         47.68         48.00         1.47 o                         
   3  -4   6         93.54         99.89         2.76 o                         
   4  -4   6          0.25          0.15         0.38 o                         
   5  -4   6          4.07          4.85         0.62 o                         
   6  -4   6          1.06          2.55         0.74 o                         
  -6  -3   6          0.36          0.11         0.45 o                         
  -5  -3   6          0.27         -0.03         0.32 o                         
  -4  -3   6        136.63        151.85         4.67 o                         
  -3  -3   6         18.93         20.34         0.91 o                         
  -2  -3   6          1.01          1.53         0.27 o                         
  -1  -3   6        133.26        120.63         3.68 o                         
   0  -3   6         23.17         23.00         0.79 o                         
   1  -3   6        563.06        576.63        16.72 o                         
   2  -3   6         55.85         55.83         2.20 o                         
   3  -3   6        249.66        256.13         7.74 o                         
   4  -3   6          9.98          8.39         0.50 o                         
   5  -3   6         17.59         17.21         1.17 o                         
   6  -3   6          0.39          0.21         0.71 o                         
  -7  -2   6          0.69          2.24         1.29 o                         
  -6  -2   6          1.83          0.86         0.42 o                         
  -5  -2   6          0.97          0.56         0.34 o                         
  -4  -2   6         75.30         76.50         2.43 o                         
  -3  -2   6          0.74          1.06         0.25 o                         
  -2  -2   6        271.66        274.24         8.04 o                         
  -1  -2   6        251.85        250.25         7.37 o                         
   0  -2   6        275.09        262.73         7.15 o                         
   1  -2   6         65.64         65.22         2.09 o                         
   2  -2   6         14.51         14.50         0.49 o                         
   3  -2   6         12.67         10.53         0.51 o                         
   4  -2   6         29.93         25.43         1.07 o                         
   5  -2   6         12.96         14.31         1.27 o                         
   6  -2   6          2.02          3.15         0.65 o                         
  -7  -1   6         17.44         17.09         1.49 o                         
  -6  -1   6         22.16         17.89         1.01 o                         
  -5  -1   6         10.49         11.06         0.56 o                         
  -4  -1   6         36.71         33.95         1.28 o                         
  -3  -1   6         11.35         12.13         0.52 o                         
  -2  -1   6        261.54        267.94         7.24 o                         
  -1  -1   6         10.28          7.54         0.55 o                         
   0  -1   6         50.49         48.29         1.43 o                         
   1  -1   6        536.39        541.34        13.54 o                         
   2  -1   6          0.46          1.03         0.18 o                         
   3  -1   6        144.30        156.29         5.16 o                         
   4  -1   6         14.86         14.38         0.75 o                         
   5  -1   6          1.09          1.46         0.52 o                         
   6  -1   6          8.94         11.61         1.03 o                         
  -7   0   6          5.38          6.00         0.59 o                         
  -6   0   6         21.28         23.39         1.16 o                         
  -5   0   6         21.31         22.26         0.90 o                         
  -4   0   6         82.66         81.58         2.51 o                         
  -3   0   6         33.13         31.40         1.09 o                         
  -2   0   6        129.66        126.75         4.47 o                         
  -1   0   6        295.77        343.18        11.62 o                         
   0   0   6         96.67         86.95         3.24 o                         
   1   0   6        144.69        143.62         4.50 o                         
   2   0   6         17.80         13.01         0.55 o                         
   3   0   6        109.11        101.18         4.51 o                         
   4   0   6         61.90         55.32         2.04 o                         
   5   0   6         21.82         23.11         1.09 o                         
   6   0   6          3.81          3.47         0.77 o                         
  -7   1   6         20.26         11.52         1.53 o                         
  -6   1   6         50.11         47.35         2.80 o                         
  -5   1   6          0.15          0.79         0.43 o                         
  -4   1   6        431.48        427.71        12.43 o                         
  -3   1   6         28.72         25.00         0.91 o                         
  -2   1   6       1369.99       1398.97        44.11 o                         
  -1   1   6        122.64        123.27         4.09 o                         
   0   1   6         82.60         78.33         2.42 o                         
   1   1   6          2.00          1.08         0.21 o                         
   2   1   6         77.98         66.78         2.11 o                         
   3   1   6          2.11          1.93         0.39 o                         
   4   1   6         24.88         23.06         1.06 o                         
   5   1   6          3.13          1.74         0.53 o                         
  -7   2   6          3.36          4.23         0.86 o                         
  -6   2   6          0.25         -0.39         0.39 o                         
  -5   2   6         53.26         51.03         2.01 o                         
  -4   2   6         24.03         25.21         1.38 o                         
  -3   2   6         81.67         78.78         2.99 o                         
  -2   2   6          1.76          0.91         0.22 o                         
  -1   2   6         21.63         11.41         0.71 o                         
   0   2   6        166.42        150.82         4.98 o                         
   1   2   6          6.47          5.69         0.50 o                         
   2   2   6          1.80          1.50         0.32 o                         
   3   2   6         27.03         24.47         1.12 o                         
   4   2   6          3.45          0.92         0.51 o                         
   5   2   6          0.04         -0.17         0.57 o                         
  -7   3   6          1.63          0.58         0.68 o                         
  -6   3   6          4.68          3.26         0.48 o                         
  -5   3   6          1.48          1.34         0.35 o                         
  -4   3   6        131.58        125.44         5.08 o                         
  -3   3   6         98.12         89.00         2.92 o                         
  -2   3   6        224.98        238.41         7.04 o                         
  -1   3   6         50.75         48.67         1.61 o                         
   0   3   6         27.48         28.93         1.47 o                         
   1   3   6        249.01        240.70         7.15 o                         
   2   3   6         37.98         44.07         1.71 o                         
   3   3   6          0.40          0.44         0.38 o                         
   4   3   6          2.16          1.61         0.70 o                         
   5   3   6          1.44         -0.12         1.01 o                         
  -7   4   6          0.18          0.61         0.72 o                         
  -6   4   6         10.81          9.86         0.81 o                         
  -5   4   6         27.17         25.77         1.37 o                         
  -4   4   6        151.81        162.49         7.02 o                         
  -3   4   6         33.52         27.21         0.95 o                         
  -2   4   6          0.92          0.65         0.48 o                         
  -1   4   6         95.29         93.36         3.31 o                         
   0   4   6        120.65        126.30         4.80 o                         
   1   4   6          0.48          0.48         0.51 o                         
   2   4   6          7.56          9.39         0.64 o                         
   3   4   6          1.04          0.30         0.70 o                         
   4   4   6          5.20          4.60         0.92 o                         
  -6   5   6          2.33          5.82         1.27 o                         
  -5   5   6          0.48          0.60         1.01 o                         
  -4   5   6          1.58          1.52         0.40 o                         
  -3   5   6          7.93          6.43         1.09 o                         
  -2   5   6         14.45         14.27         0.69 o                         
  -1   5   6          5.07          6.08         0.53 o                         
   0   5   6          0.31          1.15         0.49 o                         
   1   5   6        157.87        184.95        10.21 o                         
   2   5   6          4.74          6.14         0.58 o                         
   3   5   6          0.06         -0.06         0.51 o                         
  -6   6   6          7.50          9.58         1.08 o                         
  -5   6   6          4.00          5.29         0.84 o                         
  -4   6   6         65.34         67.23         3.41 o                         
  -3   6   6          0.23         -0.18         0.45 o                         
  -2   6   6          1.83          1.32         0.53 o                         
  -1   6   6          2.36          3.30         0.61 o                         
   0   6   6          6.84          6.80         0.83 o                         
   1   6   6          5.64          6.16         0.90 o                         
   2   6   6          0.58          0.34         0.53 o                         
   3   6   6          0.51          0.04         0.95 o                         
  -5   7   6          0.02          0.32         0.48 o                         
  -4   7   6          0.00          0.33         0.44 o                         
  -3   7   6          1.59          2.31         0.56 o                         
  -2   7   6         19.87         20.97         1.33 o                         
  -1   7   6          0.85          0.44         0.53 o                         
   0   7   6          0.26          0.18         0.56 o                         
   1   7   6         19.91         23.05         1.20 o                         
  -3   8   6          1.66          0.95         0.76 o                         
  -2   8   6          0.26         -0.64         0.73 o                         
  -1   8   6          3.23          2.43         1.48 o                         
  -2  -8   7          5.44          2.63         0.79 o                         
  -1  -8   7          2.57          0.85         0.61 o                         
   0  -8   7          1.69          0.51         0.55 o                         
   1  -8   7          2.26          1.02         0.51 o                         
   2  -8   7          4.96          5.12         0.66 o                         
   3  -8   7          7.59          5.36         1.53 o                         
  -4  -7   7          1.12          0.06         0.78 o                         
  -3  -7   7         22.78         21.39         1.20 o                         
  -2  -7   7          1.03         -0.33         0.65 o                         
  -1  -7   7          1.12         -0.07         0.51 o                         
   0  -7   7          1.34          0.98         0.49 o                         
   1  -7   7          1.09          0.54         0.48 o                         
   2  -7   7          0.87         -0.06         0.41 o                         
   3  -7   7         15.09         16.74         0.83 o                         
   4  -7   7         11.36          4.98         0.75 o                         
  -5  -6   7          1.76          0.27         0.75 o                         
  -4  -6   7         14.93         14.46         0.88 o                         
  -3  -6   7         10.73          9.38         0.68 o                         
  -2  -6   7          0.22          0.62         0.55 o                         
  -1  -6   7          1.64          0.75         0.56 o                         
   0  -6   7          2.69          2.89         0.46 o                         
   1  -6   7         27.78         31.04         1.21 o                         
   2  -6   7          1.23          1.05         0.41 o                         
   3  -6   7         23.12         23.76         1.20 o                         
   4  -6   7         13.43         11.42         0.67 o                         
   5  -6   7          8.52          8.33         0.88 o                         
  -5  -5   7          1.09         -0.02         0.48 o                         
  -4  -5   7          5.32          4.02         0.71 o                         
  -3  -5   7         29.83         34.73         1.43 o                         
  -2  -5   7        106.49        105.31         4.22 o                         
  -1  -5   7          0.01         -0.24         0.44 o                         
   0  -5   7         80.22         75.39         2.47 o                         
   1  -5   7          3.08          2.38         0.28 o                         
   2  -5   7         19.18         17.36         0.72 o                         
   3  -5   7          0.19         -0.17         0.38 o                         
   4  -5   7         45.56         48.47         2.44 o                         
   5  -5   7          2.76          2.96         0.58 o                         
  -6  -4   7          8.56          4.21         0.64 o                         
  -5  -4   7          1.85          2.21         0.41 o                         
  -4  -4   7         10.09         10.78         0.85 o                         
  -3  -4   7         13.25         13.10         0.65 o                         
  -2  -4   7         11.96         12.50         0.75 o                         
  -1  -4   7          1.50          1.57         0.27 o                         
   0  -4   7         19.78         18.91         0.78 o                         
   1  -4   7        193.17        189.81         6.25 o                         
   2  -4   7         65.76         64.26         2.69 o                         
   3  -4   7         35.60         34.93         1.16 o                         
   4  -4   7          2.84          2.09         0.45 o                         
   5  -4   7          4.14          4.69         0.59 o                         
  -6  -3   7          0.01          0.09         0.44 o                         
  -5  -3   7         36.15         34.01         1.32 o                         
  -4  -3   7         93.64         93.18         2.94 o                         
  -3  -3   7          2.77          2.89         0.36 o                         
  -2  -3   7        170.45        170.73         5.66 o                         
  -1  -3   7          2.06          0.68         0.22 o                         
   0  -3   7         54.87         49.25         1.88 o                         
   1  -3   7         35.47         31.78         1.19 o                         
   2  -3   7         37.66         36.24         1.29 o                         
   3  -3   7         59.17         59.43         1.82 o                         
   4  -3   7         21.52         17.10         0.84 o                         
   5  -3   7          4.91          5.20         0.57 o                         
  -7  -2   7         16.27         17.80         1.46 o                         
  -6  -2   7          8.50          7.41         0.54 o                         
  -5  -2   7         12.78         17.42         0.79 o                         
  -4  -2   7          7.48          8.82         0.55 o                         
  -3  -2   7         17.27         17.89         0.72 o                         
  -2  -2   7        109.35        119.87         3.36 o                         
  -1  -2   7          7.57          9.68         0.56 o                         
   0  -2   7         15.80         13.27         0.62 o                         
   1  -2   7        106.39        104.49         3.23 o                         
   2  -2   7        199.42        204.43         6.08 o                         
   3  -2   7         12.50         13.44         0.50 o                         
   4  -2   7          8.35          8.55         0.54 o                         
   5  -2   7          0.16         -0.49         0.49 o                         
  -7  -1   7          1.46          1.27         0.97 o                         
  -6  -1   7         12.42         10.64         0.54 o                         
  -5  -1   7        105.97        108.81         3.65 o                         
  -4  -1   7        234.83        242.75         8.72 o                         
  -3  -1   7         66.56         63.92         2.03 o                         
  -2  -1   7         32.98         38.05         1.19 o                         
  -1  -1   7         99.93         91.66         3.27 o                         
   0  -1   7         39.46         33.40         1.16 o                         
   1  -1   7         48.82         48.40         1.35 o                         
   2  -1   7          0.47         -0.19         0.23 o                         
   3  -1   7        116.52        116.76         3.59 o                         
   4  -1   7          0.22          1.13         0.45 o                         
   5  -1   7         12.40          9.33         1.17 o                         
  -7   0   7          1.92          1.96         0.43 o                         
  -6   0   7          1.24          0.83         0.31 o                         
  -5   0   7          2.43          3.06         0.25 o                         
  -4   0   7         78.57         80.14         2.74 o                         
  -3   0   7          0.43          0.34         0.22 o                         
  -2   0   7        131.32        136.36         6.23 o                         
  -1   0   7        101.98         98.72         4.02 o                         
   0   0   7         27.04         25.81         0.92 o                         
   1   0   7        159.05        140.88         5.02 o                         
   2   0   7         70.98         67.77         1.99 o                         
   3   0   7         12.28         10.91         0.61 o                         
   4   0   7          0.99          1.74         0.45 o                         
   5   0   7          8.65          7.75         0.75 o                         
  -7   1   7          2.62          0.99         0.69 o                         
  -6   1   7          8.64          7.41         0.73 o                         
  -5   1   7          0.01         -0.25         0.25 o                         
  -4   1   7        193.72        197.64         6.18 o                         
  -3   1   7         18.89         17.00         0.89 o                         
  -2   1   7          1.23          1.98         0.28 o                         
  -1   1   7         11.71          9.54         0.54 o                         
   0   1   7         79.84         81.27         2.35 o                         
   1   1   7          3.35          4.32         0.35 o                         
   2   1   7         34.95         30.91         1.10 o                         
   3   1   7          5.81          4.96         0.54 o                         
   4   1   7          0.82          1.73         0.72 o                         
   5   1   7          4.79          2.17         0.63 o                         
  -7   2   7          3.25          1.85         0.61 o                         
  -6   2   7          3.51          3.74         0.78 o                         
  -5   2   7          3.83          3.97         0.48 o                         
  -4   2   7         83.45         83.91         3.20 o                         
  -3   2   7          0.01          0.25         0.19 o                         
  -2   2   7         49.97         53.21         1.89 o                         
  -1   2   7         61.72         56.40         1.82 o                         
   0   2   7         64.05         65.05         2.09 o                         
   1   2   7        506.67        479.21        12.93 o                         
   2   2   7         49.28         44.94         1.99 o                         
   3   2   7         38.57         33.77         1.41 o                         
   4   2   7          6.49          5.25         0.63 o                         
   5   2   7         12.85         10.14         1.30 o                         
  -7   3   7          0.17          0.24         0.52 o                         
  -6   3   7          3.90          4.94         0.47 o                         
  -5   3   7         62.79         66.30         2.62 o                         
  -4   3   7        186.50        195.01         7.15 o                         
  -3   3   7         31.32         30.25         1.15 o                         
  -2   3   7         11.59         10.75         0.54 o                         
  -1   3   7        132.55        131.50         4.01 o                         
   0   3   7          3.92          3.93         0.40 o                         
   1   3   7         39.86         35.41         1.44 o                         
   2   3   7         29.61         31.27         1.16 o                         
   3   3   7         35.06         35.55         1.46 o                         
   4   3   7          0.06          0.32         0.75 o                         
  -6   4   7          3.90          4.06         0.71 o                         
  -5   4   7          2.59          2.72         0.51 o                         
  -4   4   7          6.90          4.68         0.47 o                         
  -3   4   7          4.10          2.83         0.33 o                         
  -2   4   7          0.66          0.04         0.51 o                         
  -1   4   7          1.00          0.67         0.31 o                         
   0   4   7          4.92          4.70         0.57 o                         
   1   4   7         82.71         92.83         4.88 o                         
   2   4   7         62.74         67.91         2.45 o                         
   3   4   7          5.61          3.44         0.60 o                         
   4   4   7          4.06          4.22         0.94 o                         
  -6   5   7          4.49          3.08         0.64 o                         
  -5   5   7         14.39         11.41         0.99 o                         
  -4   5   7         59.51         52.62         2.21 o                         
  -3   5   7         21.92         22.13         0.96 o                         
  -2   5   7         11.97         15.06         0.89 o                         
  -1   5   7        130.44        134.72         5.09 o                         
   0   5   7          0.36          0.36         1.42 o                         
   1   5   7         40.74         50.16         3.21 o                         
   2   5   7          2.47          0.89         0.48 o                         
   3   5   7         11.44          8.05         1.13 o                         
  -5   6   7          0.30         -0.28         0.73 o                         
  -4   6   7          0.25          0.50         0.39 o                         
  -3   6   7          1.17          0.31         0.48 o                         
  -2   6   7          3.33          2.76         0.52 o                         
  -1   6   7         14.77         13.80         1.10 o                         
   0   6   7          2.51          3.83         0.84 o                         
   1   6   7          0.02          0.21         0.57 o                         
   2   6   7          8.81          5.20         0.71 o                         
  -4   7   7          0.00         -0.49         0.50 o                         
  -3   7   7          0.81         -0.22         0.59 o                         
  -2   7   7          1.79          0.49         0.59 o                         
  -1   7   7         24.31         19.86         1.49 o                         
   0   7   7          0.01         -0.63         0.71 o                         
   1   7   7          4.31          4.52         1.43 o                         
  -2  -8   8          1.26          0.98         0.80 o                         
  -1  -8   8          0.01         -0.65         0.65 o                         
   0  -8   8          0.66          0.38         0.55 o                         
   1  -8   8         11.95         10.91         1.48 o                         
   2  -8   8          8.32          9.76         1.10 o                         
  -3  -7   8          0.93          0.01         0.66 o                         
  -2  -7   8          3.34          3.05         0.61 o                         
  -1  -7   8          5.20          4.13         0.59 o                         
   0  -7   8         23.47         20.46         0.88 o                         
   1  -7   8         36.10         38.46         1.47 o                         
   2  -7   8         13.25          8.72         0.98 o                         
   3  -7   8          0.90          1.01         1.21 o                         
  -4  -6   8          0.30         -0.43         0.71 o                         
  -3  -6   8          1.87          0.54         0.48 o                         
  -2  -6   8         23.57         23.67         1.02 o                         
  -1  -6   8          4.49          3.85         0.43 o                         
   0  -6   8          1.29          0.86         0.36 o                         
   1  -6   8         13.71         12.35         0.73 o                         
   2  -6   8          3.89          3.03         0.48 o                         
   3  -6   8         17.47         16.20         0.91 o                         
   4  -6   8          9.25          7.59         0.92 o                         
  -5  -5   8          1.02          0.28         0.50 o                         
  -4  -5   8          8.29          6.54         0.67 o                         
  -3  -5   8         79.58         72.32         2.63 o                         
  -2  -5   8         15.17         13.32         0.66 o                         
  -1  -5   8          5.75          4.70         0.53 o                         
   0  -5   8         61.44         59.98         1.98 o                         
   1  -5   8         57.88         57.28         2.39 o                         
   2  -5   8         21.66         23.74         1.22 o                         
   3  -5   8         18.39         16.92         0.79 o                         
   4  -5   8         12.86         16.34         0.95 o                         
   5  -5   8          0.18          0.53         1.18 o                         
  -6  -4   8         13.91         14.41         1.17 o                         
  -5  -4   8          5.11          6.24         0.53 o                         
  -4  -4   8          7.73         10.12         0.58 o                         
  -3  -4   8         32.72         37.00         1.33 o                         
  -2  -4   8         52.05         56.84         2.09 o                         
  -1  -4   8         11.02         10.09         0.54 o                         
   0  -4   8         14.29         12.30         0.75 o                         
   1  -4   8          0.12         -0.34         0.42 o                         
   2  -4   8          0.17         -0.68         0.68 o                         
   3  -4   8        111.38        131.90         5.66 o                         
   4  -4   8          8.51          8.52         0.62 o                         
   5  -4   8         11.79         10.80         0.94 o                         
  -6  -3   8          0.18         -0.37         0.45 o                         
  -5  -3   8          0.49          0.94         0.40 o                         
  -4  -3   8        238.30        255.38         8.03 o                         
  -3  -3   8        347.68        342.72        11.48 o                         
  -2  -3   8          4.70          4.31         0.38 o                         
  -1  -3   8         35.89         32.36         1.16 o                         
   0  -3   8         39.48         38.50         1.40 o                         
   1  -3   8          7.57          6.88         0.53 o                         
   2  -3   8          7.87          9.17         0.45 o                         
   3  -3   8          0.15          0.18         0.24 o                         
   4  -3   8          6.01          4.98         0.52 o                         
   5  -3   8         15.64         22.40         0.99 o                         
  -6  -2   8         22.79         23.91         1.26 o                         
  -5  -2   8         59.09         59.47         2.17 o                         
  -4  -2   8         26.13         29.65         1.20 o                         
  -3  -2   8         39.70         41.70         1.56 o                         
  -2  -2   8          4.69          4.43         0.67 o                         
  -1  -2   8          5.41          5.69         0.40 o                         
   0  -2   8        133.85        141.92         4.32 o                         
   1  -2   8          0.13          0.43         0.37 o                         
   2  -2   8          8.27          7.31         0.48 o                         
   3  -2   8         51.14         46.51         1.61 o                         
   4  -2   8          1.26          1.31         0.43 o                         
   5  -2   8          5.56          5.44         0.71 o                         
  -7  -1   8          8.79          9.24         0.72 o                         
  -6  -1   8          0.33         -0.17         0.68 o                         
  -5  -1   8          0.72          0.77         0.42 o                         
  -4  -1   8        381.72        395.61        12.69 o                         
  -3  -1   8        176.61        181.67         7.70 o                         
  -2  -1   8         41.36         43.42         1.61 o                         
  -1  -1   8        127.39        127.42         3.86 o                         
   0  -1   8          9.31          7.20         0.39 o                         
   1  -1   8        276.83        259.25         6.59 o                         
   2  -1   8          0.04         -0.30         0.30 o                         
   3  -1   8         33.33         32.26         1.17 o                         
   4  -1   8          3.16          1.55         0.45 o                         
   5  -1   8         13.73         14.40         1.33 o                         
  -7   0   8          1.23          0.55         0.80 o                         
  -6   0   8          1.18          1.04         0.32 o                         
  -5   0   8        274.65        279.87         9.07 o                         
  -4   0   8          1.79          0.71         0.52 o                         
  -3   0   8          1.74          0.97         0.31 o                         
  -2   0   8          8.46          5.99         0.45 o                         
  -1   0   8          5.65          4.19         0.32 o                         
   0   0   8        178.78        170.08         5.06 o                         
   1   0   8          8.98         10.19         0.55 o                         
   2   0   8         17.04         15.15         0.68 o                         
   3   0   8          0.40          1.24         0.39 o                         
   4   0   8          3.45          2.14         0.69 o                         
   5   0   8          4.75          5.20         0.81 o                         
  -7   1   8          5.43          3.70         0.94 o                         
  -6   1   8          3.74          2.75         0.66 o                         
  -5   1   8          7.09          6.73         0.68 o                         
  -4   1   8         50.38         51.84         1.92 o                         
  -3   1   8          4.21          3.67         0.40 o                         
  -2   1   8         32.75         34.39         1.21 o                         
  -1   1   8         28.67         30.64         1.11 o                         
   0   1   8        263.13        251.87         7.65 o                         
   1   1   8        251.11        238.81         6.58 o                         
   2   1   8          3.30          1.66         0.47 o                         
   3   1   8         19.78         20.13         1.01 o                         
   4   1   8         26.58         24.38         1.27 o                         
   5   1   8          0.84          0.55         0.69 o                         
  -7   2   8          0.46          0.82         0.69 o                         
  -6   2   8         11.23         10.79         0.72 o                         
  -5   2   8        182.12        199.13         7.36 o                         
  -4   2   8         41.39         41.65         1.73 o                         
  -3   2   8         18.90         17.72         1.19 o                         
  -2   2   8          5.90          5.38         0.42 o                         
  -1   2   8          4.47          4.89         0.35 o                         
   0   2   8          4.27          2.97         0.39 o                         
   1   2   8         18.38         17.57         1.10 o                         
   2   2   8          4.66          3.77         0.64 o                         
   3   2   8          1.15          1.19         0.59 o                         
   4   2   8          1.85          0.15         0.69 o                         
  -7   3   8          1.09         -0.24         1.66 o                         
  -6   3   8          1.55          1.95         0.55 o                         
  -5   3   8          1.42          2.21         0.44 o                         
  -4   3   8          1.36          1.38         0.47 o                         
  -3   3   8          0.26         -0.12         0.30 o                         
  -2   3   8        112.12        122.54         4.16 o                         
  -1   3   8          0.00          1.10         0.65 o                         
   0   3   8        197.72        199.01         5.97 o                         
   1   3   8         71.69         72.86         2.92 o                         
   2   3   8          2.16          1.75         0.34 o                         
   3   3   8          0.13         -0.36         0.68 o                         
   4   3   8          8.64          6.78         0.87 o                         
  -6   4   8          4.01          3.37         0.60 o                         
  -5   4   8         31.53         30.34         1.80 o                         
  -4   4   8          9.77          6.98         0.61 o                         
  -3   4   8         14.27         15.81         1.04 o                         
  -2   4   8         26.10         26.23         1.09 o                         
  -1   4   8         11.56         11.64         0.67 o                         
   0   4   8         24.74         26.29         1.20 o                         
   1   4   8         22.82         23.15         1.21 o                         
   2   4   8         32.28         38.00         1.49 o                         
   3   4   8          0.66          0.43         0.54 o                         
  -6   5   8          1.45          1.19         0.64 o                         
  -5   5   8          4.49          4.55         0.76 o                         
  -4   5   8          1.23          1.58         0.31 o                         
  -3   5   8          0.09         -0.11         0.44 o                         
  -2   5   8          4.25          4.27         0.84 o                         
  -1   5   8          5.66          5.41         0.62 o                         
   0   5   8         13.66         13.22         0.89 o                         
   1   5   8          3.46          2.36         0.59 o                         
   2   5   8          0.41          0.47         0.58 o                         
  -5   6   8          0.10          0.39         0.67 o                         
  -4   6   8          2.42          2.92         0.81 o                         
  -3   6   8          0.55         -0.16         0.53 o                         
  -2   6   8          6.46          6.99         0.69 o                         
  -1   6   8         12.28         15.23         1.33 o                         
   0   6   8          3.41          1.76         0.66 o                         
   1   6   8          3.59          3.89         0.99 o                         
  -3   7   8          0.02          0.05         0.75 o                         
  -2   7   8          7.07          5.96         1.00 o                         
  -1   7   8          4.59          4.50         0.90 o                         
  -1  -8   9          0.68         -0.14         0.79 o                         
   0  -8   9          9.67          8.10         0.68 o                         
   1  -8   9          3.72          1.86         0.51 o                         
  -3  -7   9          4.17          2.54         0.74 o                         
  -2  -7   9          0.01          0.12         0.63 o                         
  -1  -7   9          0.71         -0.36         0.70 o                         
   0  -7   9         15.55         14.50         0.93 o                         
   1  -7   9          6.64          3.82         0.57 o                         
   2  -7   9          0.50         -0.06         0.75 o                         
   3  -7   9          4.61          7.02         0.91 o                         
  -4  -6   9          0.61          0.13         0.73 o                         
  -3  -6   9          0.01         -0.24         0.59 o                         
  -2  -6   9          0.82          1.34         0.53 o                         
  -1  -6   9          5.35          3.16         0.44 o                         
   0  -6   9         25.26         26.20         1.33 o                         
   1  -6   9         13.50         11.26         0.98 o                         
   2  -6   9          0.14          0.10         1.14 o                         
   3  -6   9          0.32          0.25         0.62 o                         
  -5  -5   9          2.47          1.90         0.54 o                         
  -4  -5   9          2.45          1.37         0.83 o                         
  -3  -5   9         66.28         76.61         3.01 o                         
  -2  -5   9         19.94         20.39         0.94 o                         
  -1  -5   9          2.29          1.61         0.39 o                         
   0  -5   9          0.42          0.87         0.35 o                         
   1  -5   9          4.99          3.41         0.54 o                         
   2  -5   9         12.06         10.97         0.93 o                         
   3  -5   9          5.56          5.26         0.63 o                         
   4  -5   9          1.70          3.03         0.73 o                         
  -5  -4   9          0.38          0.66         0.48 o                         
  -4  -4   9          1.69          0.84         0.42 o                         
  -3  -4   9          0.23          0.74         0.39 o                         
  -2  -4   9          3.24          3.05         0.51 o                         
  -1  -4   9         25.85         27.03         1.14 o                         
   0  -4   9          0.53          0.08         0.43 o                         
   1  -4   9         74.69         79.34         3.17 o                         
   2  -4   9          7.24          7.44         0.64 o                         
   3  -4   9          0.31          0.40         0.49 o                         
   4  -4   9          0.41          0.24         0.60 o                         
  -6  -3   9          0.44          1.86         0.80 o                         
  -5  -3   9         20.06         19.13         1.25 o                         
  -4  -3   9          0.00         -0.27         0.39 o                         
  -3  -3   9         87.13         84.97         3.32 o                         
  -2  -3   9         16.05         13.30         0.65 o                         
  -1  -3   9          0.05          0.28         0.30 o                         
   0  -3   9         38.70         36.76         1.56 o                         
   1  -3   9          0.04         -0.05         0.36 o                         
   2  -3   9         40.69         46.88         2.20 o                         
   3  -3   9          0.76         -0.13         0.34 o                         
   4  -3   9         15.70         14.82         0.67 o                         
  -6  -2   9          2.27          1.60         0.55 o                         
  -5  -2   9         59.07         65.07         2.59 o                         
  -4  -2   9         13.35         12.13         0.67 o                         
  -3  -2   9          0.31          0.36         0.61 o                         
  -2  -2   9          0.09          0.58         0.27 o                         
  -1  -2   9         22.87         22.61         0.83 o                         
   0  -2   9         22.54         23.56         1.11 o                         
   1  -2   9        328.34        328.89        10.12 o                         
   2  -2   9         65.68         72.19         2.21 o                         
   3  -2   9          0.32          0.11         0.21 o                         
   4  -2   9         21.00         19.59         0.96 o                         
   5  -2   9          0.68          0.15         1.49 o                         
  -6  -1   9          0.11         -0.24         0.55 o                         
  -5  -1   9        136.22        131.60         4.97 o                         
  -4  -1   9          1.04          0.44         0.56 o                         
  -3  -1   9          9.29          9.28         0.62 o                         
  -2  -1   9         15.28         16.29         0.78 o                         
  -1  -1   9         37.63         37.72         1.33 o                         
   0  -1   9          2.20          1.35         0.34 o                         
   1  -1   9         13.20         14.14         1.09 o                         
   2  -1   9          4.64          4.78         0.38 o                         
   3  -1   9          7.57          9.15         0.66 o                         
   4  -1   9          3.18          2.68         0.57 o                         
  -6   0   9          1.72          0.79         0.38 o                         
  -5   0   9         94.29        101.60         3.50 o                         
  -4   0   9          0.15         -0.06         0.36 o                         
  -3   0   9          0.50          0.81         0.36 o                         
  -2   0   9         13.80         16.20         0.73 o                         
  -1   0   9         13.67         14.97         0.66 o                         
   0   0   9          6.35          4.71         0.54 o                         
   1   0   9        337.78        338.76        10.88 o                         
   2   0   9         34.64         34.80         1.15 o                         
   3   0   9          1.39          0.49         0.54 o                         
   4   0   9         18.64         20.98         1.20 o                         
  -6   1   9          0.05          0.02         0.59 o                         
  -5   1   9        149.28        155.62         7.06 o                         
  -4   1   9          0.58         -0.11         0.62 o                         
  -3   1   9         89.96         90.47         3.68 o                         
  -2   1   9         28.45         26.29         1.02 o                         
  -1   1   9        250.83        273.46         8.86 o                         
   0   1   9        156.83        149.48         4.21 o                         
   1   1   9         31.94         31.33         1.30 o                         
   2   1   9         12.42         12.61         0.90 o                         
   3   1   9         17.70         18.14         1.00 o                         
   4   1   9          3.38          2.09         0.66 o                         
  -6   2   9          3.45          4.28         0.89 o                         
  -5   2   9         10.92         11.85         0.73 o                         
  -4   2   9          1.78          0.59         0.39 o                         
  -3   2   9          1.35          1.52         0.29 o                         
  -2   2   9          6.95          7.83         0.47 o                         
  -1   2   9         96.74        105.11         3.57 o                         
   0   2   9          0.07          0.52         0.57 o                         
   1   2   9         38.49         30.61         1.19 o                         
   2   2   9          0.35         -0.12         0.46 o                         
   3   2   9         12.96         10.95         1.02 o                         
   4   2   9          2.78          3.33         0.80 o                         
  -6   3   9          0.04         -0.46         0.46 o                         
  -5   3   9         14.05         11.53         0.91 o                         
  -4   3   9          4.25          5.39         0.49 o                         
  -3   3   9          1.87          1.08         0.46 o                         
  -2   3   9          7.21          4.92         0.45 o                         
  -1   3   9        129.00        139.65         5.29 o                         
   0   3   9        102.61        100.67         3.81 o                         
   1   3   9          2.14          2.39         0.43 o                         
   2   3   9         13.26         14.73         0.75 o                         
   3   3   9          0.30         -0.72         0.72 o                         
  -6   4   9          0.00         -0.02         0.33 o                         
  -5   4   9          0.01         -0.17         0.30 o                         
  -4   4   9          0.11          0.27         0.34 o                         
  -3   4   9          0.57          0.04         0.39 o                         
  -2   4   9          7.68          4.87         0.54 o                         
  -1   4   9         29.28         29.67         1.27 o                         
   0   4   9          0.00          0.56         0.47 o                         
   1   4   9          0.38          1.43         0.57 o                         
   2   4   9          2.00          2.02         0.47 o                         
  -5   5   9          2.26          3.49         0.99 o                         
  -4   5   9         18.58         16.06         0.75 o                         
  -3   5   9          6.08          6.49         0.85 o                         
  -2   5   9          3.48          3.53         0.77 o                         
  -1   5   9          8.75          3.60         0.90 o                         
   0   5   9          8.37          8.51         1.20 o                         
   1   5   9          2.87          2.42         0.60 o                         
   2   5   9          4.79          1.36         3.11 o                         
  -4   6   9          0.12          0.00         0.63 o                         
  -3   6   9          0.00         -0.39         0.44 o                         
  -2   6   9         20.07         25.84         1.75 o                         
  -1   6   9          1.31         -0.09         0.82 o                         
   0   6   9          1.01          0.01         0.75 o                         
  -2  -7  10          1.81          0.59         0.65 o                         
  -1  -7  10          7.71          5.56         0.68 o                         
   0  -7  10          0.03          0.02         0.47 o                         
   1  -7  10          2.39          1.90         0.74 o                         
   2  -7  10          2.92          1.84         1.07 o                         
  -3  -6  10          6.95          5.78         0.88 o                         
  -2  -6  10          3.00          1.19         0.55 o                         
  -1  -6  10          0.01          0.43         0.44 o                         
   0  -6  10          5.89          5.18         0.56 o                         
   1  -6  10          0.35          1.05         0.74 o                         
   2  -6  10         18.08         14.84         1.19 o                         
   3  -6  10          0.09         -0.68         0.68 o                         
  -4  -5  10          0.07         -0.05         0.44 o                         
  -3  -5  10         21.94         21.09         0.89 o                         
  -2  -5  10          0.08          0.55         0.50 o                         
  -1  -5  10         12.97         11.24         0.61 o                         
   0  -5  10         15.73         13.79         0.90 o                         
   1  -5  10          4.02          4.68         0.70 o                         
   2  -5  10          1.73          1.55         0.81 o                         
   3  -5  10          0.23          0.37         0.71 o                         
  -5  -4  10          9.82          5.59         0.69 o                         
  -4  -4  10          1.47          0.33         0.40 o                         
  -3  -4  10          0.02          0.29         0.43 o                         
  -2  -4  10          1.26          2.48         1.16 o                         
  -1  -4  10          3.70          3.47         0.32 o                         
   0  -4  10          6.53          7.38         0.58 o                         
   1  -4  10          0.06         -0.32         0.50 o                         
   2  -4  10         37.30         37.69         1.69 o                         
   3  -4  10         11.34         11.84         1.12 o                         
   4  -4  10          0.69          0.95         0.59 o                         
  -5  -3  10         47.53         52.62         1.95 o                         
  -4  -3  10          0.30          0.25         0.36 o                         
  -3  -3  10          0.26         -0.29         0.44 o                         
  -2  -3  10          8.59          8.80         0.46 o                         
  -1  -3  10          4.62          4.71         0.34 o                         
   0  -3  10        152.51        149.76         5.12 o                         
   1  -3  10          2.85          3.96         0.51 o                         
   2  -3  10         12.64         14.88         0.89 o                         
   3  -3  10          0.31         -0.38         0.38 o                         
   4  -3  10          8.13          7.28         0.75 o                         
  -6  -2  10         27.94         24.45         1.06 o                         
  -5  -2  10         34.45         35.74         2.19 o                         
  -4  -2  10          0.15          0.27         0.48 o                         
  -3  -2  10          1.88          0.88         0.57 o                         
  -2  -2  10          0.57          0.96         0.52 o                         
  -1  -2  10          6.59          8.02         0.44 o                         
   0  -2  10         17.94         22.00         1.02 o                         
   1  -2  10         22.61         22.68         1.09 o                         
   2  -2  10         13.94         11.29         0.65 o                         
   3  -2  10         19.95         24.39         1.31 o                         
   4  -2  10          6.71          8.09         0.59 o                         
  -6  -1  10          0.76          0.30         0.51 o                         
  -5  -1  10         49.04         49.83         2.16 o                         
  -4  -1  10         12.87         13.53         1.10 o                         
  -3  -1  10         15.93         15.82         0.78 o                         
  -2  -1  10         55.41         60.78         2.48 o                         
  -1  -1  10         49.55         52.02         1.76 o                         
   0  -1  10        434.63        461.61        14.73 o                         
   1  -1  10         11.53         10.61         0.77 o                         
   2  -1  10          2.38          2.47         0.45 o                         
   3  -1  10          7.48          7.00         0.49 o                         
   4  -1  10          6.70          6.42         1.07 o                         
  -6   0  10         30.45         30.28         1.48 o                         
  -5   0  10          9.44          8.94         0.77 o                         
  -4   0  10          0.01         -0.69         0.69 o                         
  -3   0  10          2.80          1.35         0.36 o                         
  -2   0  10         12.36         11.94         0.65 o                         
  -1   0  10          0.03          0.74         0.42 o                         
   0   0  10        149.97        170.46         5.17 o                         
   1   0  10         53.38         57.01         2.31 o                         
   2   0  10         12.61         14.66         0.78 o                         
   3   0  10          0.00         -0.38         0.49 o                         
   4   0  10         10.16         10.24         0.98 o                         
  -6   1  10         12.09         11.34         1.17 o                         
  -5   1  10          9.88          9.22         0.84 o                         
  -4   1  10          1.57         -0.05         0.43 o                         
  -3   1  10          9.89         12.27         0.61 o                         
  -2   1  10          1.95          3.16         0.40 o                         
  -1   1  10          3.22          3.46         0.50 o                         
   0   1  10        258.26        277.64         7.64 o                         
   1   1  10         17.24         22.21         1.00 o                         
   2   1  10          7.29          7.69         0.72 o                         
   3   1  10         10.21         11.84         1.15 o                         
  -6   2  10         12.74         14.64         1.95 o                         
  -5   2  10          1.33          1.95         0.49 o                         
  -4   2  10          1.45          0.37         0.46 o                         
  -3   2  10         12.88         12.32         0.62 o                         
  -2   2  10         33.02         32.00         1.10 o                         
  -1   2  10          1.05          1.80         0.33 o                         
   0   2  10         74.80         79.35         2.80 o                         
   1   2  10          9.92         11.83         0.65 o                         
   2   2  10         28.31         31.46         1.30 o                         
   3   2  10          6.39          5.19         0.86 o                         
  -6   3  10          4.57          5.98         0.87 o                         
  -5   3  10          2.05          2.80         0.63 o                         
  -4   3  10          0.81          1.73         0.62 o                         
  -3   3  10          1.02          0.52         0.51 o                         
  -2   3  10         54.26         59.19         2.01 o                         
  -1   3  10          3.39          3.19         0.51 o                         
   0   3  10          3.57          2.63         0.41 o                         
   1   3  10          2.51          2.34         0.45 o                         
   2   3  10         13.09         11.91         0.70 o                         
  -5   4  10         13.76         19.57         1.74 o                         
  -4   4  10          1.79          1.32         0.38 o                         
  -3   4  10          9.04          9.60         0.68 o                         
  -2   4  10         10.76         11.58         0.99 o                         
  -1   4  10          0.51          0.70         0.45 o                         
   0   4  10          0.08          0.03         0.59 o                         
   1   4  10          1.19          0.94         0.52 o                         
   2   4  10          0.00          0.29         0.54 o                         
  -4   5  10          0.38          0.01         0.47 o                         
  -3   5  10          0.64          0.61         0.72 o                         
  -2   5  10         36.56         42.19         2.01 o                         
  -1   5  10          1.33          1.36         0.87 o                         
   0   5  10          6.05         10.63         1.46 o                         
  -2   6  10          0.62          1.18         0.87 o                         
   0  -7  11          1.59          2.02         0.91 o                         
  -3  -6  11          2.57         -0.36         0.96 o                         
  -2  -6  11          0.75         -0.57         0.57 o                         
  -1  -6  11          0.00          0.48         0.45 o                         
   0  -6  11         16.64         14.73         1.34 o                         
   1  -6  11          0.65          0.14         0.83 o                         
   2  -6  11          2.09          0.34         0.83 o                         
  -4  -5  11          0.20          0.39         0.72 o                         
  -3  -5  11          5.24          5.10         0.77 o                         
  -2  -5  11          2.18          0.58         0.50 o                         
  -1  -5  11          0.52          0.37         0.37 o                         
   0  -5  11          1.17          1.67         0.75 o                         
   1  -5  11          3.26          1.98         0.61 o                         
   2  -5  11          0.14          0.12         0.77 o                         
  -4  -4  11         10.49          9.95         1.29 o                         
  -3  -4  11          1.33          0.92         0.50 o                         
  -2  -4  11          0.09          0.12         0.43 o                         
  -1  -4  11          4.00          3.36         0.60 o                         
   0  -4  11         70.07         85.39         5.04 o                         
   1  -4  11          0.01         -0.12         0.68 o                         
   2  -4  11          1.00          0.52         0.49 o                         
   3  -4  11          1.96          1.42         0.57 o                         
  -5  -3  11          5.29          6.11         0.60 o                         
  -4  -3  11          2.17          1.23         0.53 o                         
  -3  -3  11         11.35         11.03         0.60 o                         
  -2  -3  11         69.30         74.03         2.87 o                         
  -1  -3  11          1.48          1.70         0.45 o                         
   0  -3  11         10.19         12.86         0.76 o                         
   1  -3  11          5.16          3.79         0.62 o                         
   2  -3  11         25.34         30.52         1.42 o                         
   3  -3  11          0.29         -0.37         0.54 o                         
  -5  -2  11         16.54         15.86         1.27 o                         
  -4  -2  11          0.85          0.13         0.64 o                         
  -3  -2  11          0.00          0.33         0.54 o                         
  -2  -2  11          6.35          6.92         0.75 o                         
  -1  -2  11         20.49         25.58         1.01 o                         
   0  -2  11         45.64         47.08         2.12 o                         
   1  -2  11          0.37          0.43         0.36 o                         
   2  -2  11          5.74          8.46         0.66 o                         
   3  -2  11          8.46          8.71         0.70 o                         
  -6  -1  11         21.09         21.37         1.78 o                         
  -5  -1  11          0.03         -0.28         0.86 o                         
  -4  -1  11          0.15         -0.40         0.61 o                         
  -3  -1  11         15.73         15.44         0.90 o                         
  -2  -1  11         98.28        107.93         3.39 o                         
  -1  -1  11          6.60          6.85         0.68 o                         
   0  -1  11         19.18         22.99         1.47 o                         
   1  -1  11          1.15          1.04         0.39 o                         
   2  -1  11         39.68         45.00         1.61 o                         
   3  -1  11          7.89          6.63         0.59 o                         
  -6   0  11          1.05          0.57         0.71 o                         
  -5   0  11          0.97          1.34         0.53 o                         
  -4   0  11         17.37         13.07         1.55 o                         
  -3   0  11          1.72          1.61         0.39 o                         
  -2   0  11         33.19         37.54         1.37 o                         
  -1   0  11         11.13         14.86         1.06 o                         
   0   0  11          0.68          0.11         0.35 o                         
   1   0  11          0.01          0.01         0.36 o                         
   2   0  11         13.00         14.36         0.75 o                         
   3   0  11          9.92         11.73         0.94 o                         
  -6   1  11          7.76          9.66         0.95 o                         
  -5   1  11         16.09         18.32         0.98 o                         
  -4   1  11          0.01         -0.47         0.47 o                         
  -3   1  11          6.18          7.52         0.55 o                         
  -2   1  11         44.04         41.72         1.63 o                         
  -1   1  11         26.51         28.46         1.09 o                         
   0   1  11          0.02         -0.23         0.42 o                         
   1   1  11          7.30          7.22         0.83 o                         
   2   1  11          1.38          1.93         0.52 o                         
   3   1  11         16.05         20.13         1.27 o                         
  -5   2  11          6.62          4.49         0.59 o                         
  -4   2  11          3.81          3.62         0.47 o                         
  -3   2  11         10.98         11.48         0.91 o                         
  -2   2  11         40.94         43.73         1.55 o                         
  -1   2  11          1.71          1.55         0.36 o                         
   0   2  11          4.34          5.88         0.57 o                         
   1   2  11          2.60          1.87         0.45 o                         
   2   2  11          1.74          1.15         0.57 o                         
  -5   3  11         15.02         17.45         2.05 o                         
  -4   3  11          0.10         -0.11         0.44 o                         
  -3   3  11          5.94          4.23         0.62 o                         
  -2   3  11         12.35         10.50         0.81 o                         
  -1   3  11         13.10         13.04         1.39 o                         
   0   3  11          9.22          8.79         0.95 o                         
   1   3  11         10.39         10.92         0.95 o                         
   2   3  11          3.42          1.06         1.54 o                         
  -4   4  11          0.17          0.21         0.43 o                         
  -3   4  11          7.07          7.51         1.00 o                         
  -2   4  11         15.09         13.91         0.84 o                         
  -1   4  11          6.28          6.03         0.85 o                         
   0   4  11          3.71          4.34         0.70 o                         
   1   4  11          1.46          1.79         1.10 o                         
  -3   5  11          1.14          1.12         1.07 o                         
  -2   5  11          0.14         -0.03         0.61 o                         
  -1   5  11          0.31         -0.54         0.93 o                         
  -1  -6  12          0.05          0.69         0.82 o                         
   0  -6  12          2.63          2.84         1.57 o                         
  -3  -5  12          3.01          0.92         0.92 o                         
  -2  -5  12          3.74          1.90         0.50 o                         
  -1  -5  12         93.47        109.37         4.32 o                         
   0  -5  12          5.25          5.59         1.16 o                         
   1  -5  12          3.80          3.08         0.84 o                         
  -4  -4  12          2.57          2.32         0.60 o                         
  -3  -4  12          2.86          2.10         0.44 o                         
  -2  -4  12          0.63          0.05         0.37 o                         
  -1  -4  12          9.54         11.36         1.02 o                         
   0  -4  12          0.36         -0.54         0.64 o                         
   1  -4  12         12.65         11.23         1.23 o                         
   2  -4  12          0.00         -0.10         0.66 o                         
  -4  -3  12          0.10         -0.11         0.59 o                         
  -3  -3  12          0.06          0.19         0.51 o                         
  -2  -3  12         18.25         19.46         0.80 o                         
  -1  -3  12        127.42        157.15         6.39 o                         
   0  -3  12         17.77         21.18         1.38 o                         
   1  -3  12          4.50          5.97         0.77 o                         
   2  -3  12          2.36          2.35         0.65 o                         
  -5  -2  12          3.09          1.23         0.70 o                         
  -4  -2  12          0.01          0.25         0.59 o                         
  -3  -2  12         50.10         56.20         2.11 o                         
  -2  -2  12          1.14          0.97         0.63 o                         
  -1  -2  12         34.18         39.40         1.66 o                         
   0  -2  12          1.11          0.38         0.61 o                         
   1  -2  12         39.94         44.60         2.83 o                         
   2  -2  12          0.25         -0.41         0.45 o                         
  -5  -1  12          0.54          0.29         0.82 o                         
  -4  -1  12          3.59          2.75         0.60 o                         
  -3  -1  12         14.04         12.29         0.69 o                         
  -2  -1  12          0.73          0.80         0.40 o                         
  -1  -1  12         12.07          8.06         1.01 o                         
   0  -1  12          2.29          1.03         0.49 o                         
   1  -1  12          1.40          1.10         0.46 o                         
   2  -1  12         13.89         18.13         0.99 o                         
  -5   0  12          0.29         -0.12         0.66 o                         
  -4   0  12          0.77          0.27         0.54 o                         
  -3   0  12         56.99         61.35         2.07 o                         
  -2   0  12          0.01         -0.56         0.56 o                         
  -1   0  12         17.15         18.40         0.82 o                         
   0   0  12          2.26          2.35         0.42 o                         
   1   0  12          4.66          4.73         0.64 o                         
   2   0  12          0.95          0.87         0.42 o                         
  -5   1  12          4.57          3.29         0.74 o                         
  -4   1  12          0.47          1.07         0.53 o                         
  -3   1  12         24.70         22.24         1.09 o                         
  -2   1  12          4.93          5.97         0.71 o                         
  -1   1  12          4.94          6.12         0.66 o                         
   0   1  12         11.68         14.27         0.78 o                         
   1   1  12          6.95          7.17         0.68 o                         
   2   1  12          9.12         10.27         0.91 o                         
  -5   2  12          0.33          1.47         0.65 o                         
  -4   2  12          0.05         -0.05         0.51 o                         
  -3   2  12          8.03          6.11         0.50 o                         
  -2   2  12          0.32         -0.41         0.41 o                         
  -1   2  12          0.12         -0.07         0.43 o                         
   0   2  12         25.34         31.92         1.27 o                         
   1   2  12          4.30          3.27         0.62 o                         
  -4   3  12          2.23          1.49         0.64 o                         
  -3   3  12         21.57         23.19         1.10 o                         
  -2   3  12          0.96          0.47         0.62 o                         
  -1   3  12          1.09          0.29         0.62 o                         
   0   3  12          9.89         11.59         0.91 o                         
  -3   4  12          0.26          0.84         0.64 o                         
  -2   4  12          0.00          0.27         0.57 o                         
  -1   4  12          1.82          3.27         0.91 o                         
  -1  -5  13          0.11          1.59         1.07 o                         
  -3  -4  13          1.82          1.16         0.57 o                         
  -2  -4  13         20.84         18.56         1.46 o                         
  -1  -4  13          0.50         -0.60         0.67 o                         
   0  -4  13          2.46         -0.02         0.77 o                         
   1  -4  13          0.00         -0.83         0.83 o                         
  -3  -3  13          6.85          6.84         0.84 o                         
  -2  -3  13          0.38          0.91         0.36 o                         
  -1  -3  13          1.71          2.59         0.79 o                         
   0  -3  13          1.91          2.05         1.22 o                         
   1  -3  13          0.79          1.05         0.64 o                         
  -4  -2  13          0.04          0.01         0.68 o                         
  -3  -2  13          2.72          3.56         0.59 o                         
  -2  -2  13         18.31         18.77         0.91 o                         
  -1  -2  13          2.92          3.60         0.90 o                         
   0  -2  13          0.17          0.42         0.67 o                         
   1  -2  13          5.86          4.15         0.67 o                         
  -4  -1  13          0.41          0.25         0.63 o                         
  -3  -1  13         17.29         20.14         1.13 o                         
  -2  -1  13          0.58          0.75         0.44 o                         
  -1  -1  13          3.61          4.00         0.73 o                         
   0  -1  13         13.09         10.16         1.41 o                         
   1  -1  13          0.81          0.67         0.61 o                         
  -4   0  13          5.89          4.05         0.60 o                         
  -3   0  13          7.44          8.29         0.76 o                         
  -2   0  13          0.69         -0.56         0.65 o                         
  -1   0  13         11.11         14.69         0.96 o                         
   0   0  13          0.19         -0.49         0.61 o                         
   1   0  13         16.00         17.46         1.04 o                         
  -4   1  13          0.14         -0.14         0.58 o                         
  -3   1  13          1.36          0.06         0.47 o                         
  -2   1  13          0.20          0.18         0.61 o                         
  -1   1  13          4.82          4.26         0.62 o                         
   0   1  13          2.29          1.65         0.60 o                         
   1   1  13          0.05          0.21         1.62 o                         
  -3   2  13          1.27         -0.49         0.61 o                         
  -2   2  13          0.82          1.19         0.55 o                         
  -1   2  13          2.89          3.32         0.61 o                         
   0   2  13          0.47          0.74         0.89 o                         
  -1  -3  14          0.13          0.75         1.09 o                         
  -2  -2  14          0.21         -0.79         0.79 o                         
  -1  -2  14          0.28         -0.60         0.72 o                         
   0  -2  14          2.30          2.54         1.75 o                         
  -3  -1  14          1.41          1.35         0.92 o                         
  -2  -1  14          1.35          0.43         0.62 o                         
  -1  -1  14          3.91          3.06         0.87 o                         
   0  -1  14          0.16          0.30         1.72 o                         
  -2   0  14          1.58          1.68         0.69 o                         
  -1   0  14         10.00         14.36         1.46 o                         
                                                                                
